# Supplementary material for: Crystal structure and DFT study of 8-hy­droxy-1,2,3,5,6,7-hexa­hydro­pyrido[3,2,1-ij]quinoline-9-carbaldehyde
Source: Acta Crystallogr E Crystallogr Commun. 2017 Apr 28;73(Pt 5):791–4. doi: 10.1107/S2056989017005886 (PMC5418808; doi:10.1107/S2056989017005886)
Supplement: Supplementary file 1 [file e-73-00791-sup1.cif]

##############################################################################
#                                                                            #
# This CIF contains the data in a paper accepted for publication in          #
# Acta Crystallographica Section E. It conforms to the requirements of       #
# Notes for Authors for Acta Crystallographica Section E, and has been       #
# peer reviewed under the auspices of the IUCr Commission on Journals.       #
#                                                                            #
# Full details of the Crystallographic Information File format               #
# are given in the paper "The Crystallographic Information File (CIF):       #
# a New Standard Archive File for Crystallography" by S. R. Hall, F. H.      #
# Allen and I. D. Brown [Acta Cryst. (1991), A47, 655-685].                  #
#                                                                            #
# The current version of the core CIF dictionary is obtainable from          #
# ftp://ftp.iucr.org/pub/cif_core.dic.                                       #
#                                                                            #
# Software is freely available for graphical display of the structure(s)     #
# in this CIF. For information consult the CIF software page                 #
# http://www.iucr.org/resources/cif/software.                                #
#                                                                            #
# This file may be used for bona fide research purposes within the           #
# scientific community so long as proper attribution is given to the journal # 
# article from which it was obtained.                                        #
#                                                                            #
##############################################################################
data_I
_audit_creation_method     SHELXL-97
_journal_date_recd_electronic     2017-03-22
_journal_date_accepted     2017-04-19
_journal_name_full     'Acta Crystallographica, Section E'
_journal_year     2017
_journal_volume     73
_journal_issue      5
_journal_page_first     791
_journal_page_last     794
_journal_paper_category     GO
_journal_paper_doi     10.1107/S2056989017005886
_journal_coeditor_code     HG5485
_publ_contact_author_name     'Maria L. Malysheva'
_publ_contact_author_address
;
Department of Chemistry, Taras Shevchenko National University of Kyiv,
64, Vladimirska Str., Kiev 01601
Ukraine
;
_publ_contact_author_email     maria_malysheva@mail.univ.kiev.ua
_publ_contact_author_fax     ?
_publ_contact_author_phone     ?
_publ_section_title
;\
Crystal structure and DFT study of
8-hydroxy-1,2,3,5,6,7-hexahydropyrido[3,2,1-<i>ij</i>]quinoline-9-\
carbaldehyde
;
_publ_section_title_footnote     .
loop_
    _publ_author_name
    _publ_author_footnote
    _publ_author_address
    'Faizi, Md. Serajul Haque' .
;
Department of Chemistry, College of Science, Sultan Qaboos University,
PO Box 36 Al-Khod 123, Muscat, Oman
;
    'Dege, Necmi' .
;
Ondokuz May\?is University, Arts and Sciences Faculty, Department of Physics,
55139 Samsun,
Turkey
;
    'Malysheva, Maria L.' .
;
Department of Chemistry
Taras Shevchenko National University of Kyiv
64, Vladimirska Str.,
Kiev 01601
Ukraine
;
_publ_section_synopsis
;
In the title compound, the hydroxy group forms an intramolecular hydrogen bond
 to
the aldehyde O atom, generating an <i>S</i>(6) ring motif. The fused
non-aromatic rings of the julolidine moiety adopt envelope conformations.
Geometrical parameters, determined using X-ray diffraction techniques, are
compared with those calculated by density functional theory (DFT), using
the B3LYP/6--311 G(d,p) level of theory.
;
_chemical_name_systematic
;
8-Hydroxy-1,2,3,5,6,7-hexahydropyrido[3,2,1-<i>ij</i>]quinoline-9-carbaldehyde
;
_chemical_name_common     ?
_chemical_formula_moiety     'C13 H15 N O2'
_chemical_formula_sum     'C13 H15 N O2'
_chemical_formula_iupac     'C13 H15 N O2'
_chemical_formula_weight     217.26
_chemical_melting_point     ?
_shelx_space_group_comment
;
The symmetry employed for this SHELXL refinement is uniquely defined
by the following loop, which should always be used as a source of
symmetry information in preference to the above space-group names.
They are only intended as comments.
;
_space_group_crystal_system     monoclinic
_space_group_name_H-M_alt     'P 21/c'
_space_group_name_Hall     '-P 2ybc'
loop_
    _space_group_symop_operation_xyz
    'x, y, z'
    '-x, y+1/2, -z+1/2'
    '-x, -y, -z'
    'x, -y-1/2, z-1/2'
_cell_length_a     8.546(3)
_cell_length_b     9.137(3)
_cell_length_c     13.662(4)
_cell_angle_alpha     90
_cell_angle_beta     95.984(6)
_cell_angle_gamma     90
_cell_volume     1061.0(6)
_cell_formula_units_Z     4
_cell_measurement_reflns_used     1494
_cell_measurement_theta_min     2.40
_cell_measurement_theta_max     28.14
_cell_measurement_temperature     100(2)
_exptl_crystal_description     Needle
_exptl_crystal_colour     colorless
_exptl_crystal_size_max     0.18
_exptl_crystal_size_mid     0.15
_exptl_crystal_size_min     0.11
_exptl_crystal_density_diffrn     1.360
_exptl_crystal_density_meas     ?
_exptl_crystal_density_method     ?
_exptl_crystal_F_000     464
_exptl_absorpt_coefficient_mu     0.092
_exptl_absorpt_correction_type     multi-scan
_exptl_absorpt_process_details
;
(SADABS; Sheldrick, 2004)
;
_shelx_estimated_absorpt_T_min     ?
_shelx_estimated_absorpt_T_max     ?
_exptl_absorpt_correction_T_min     0.9845
_exptl_absorpt_correction_T_max     0.9906
_diffrn_ambient_temperature     100(2)
_diffrn_radiation_type     MoK\a
_diffrn_radiation_wavelength     0.71073
_diffrn_radiation_source     'sealed tube'
_diffrn_radiation_monochromator     'graphite'
_diffrn_measurement_device_type     'Bruker SMART CCD area detector'
_diffrn_measurement_method     'phi and omega scans'
_diffrn_detector_area_resol_mean     ?
_diffrn_reflns_number     5787
_diffrn_reflns_av_R_equivalents     0.0264
_diffrn_reflns_theta_min     2.396
_diffrn_reflns_theta_max     25.999
_diffrn_reflns_theta_full     25.242
_diffrn_measured_fraction_theta_max     0.996
_diffrn_measured_fraction_theta_full     0.997
_diffrn_reflns_limit_h_min     -10
_diffrn_reflns_limit_h_max     10
_diffrn_reflns_limit_k_min     -8
_diffrn_reflns_limit_k_max     11
_diffrn_reflns_limit_l_min     -16
_diffrn_reflns_limit_l_max     16
_reflns_number_total     2083
_reflns_number_gt     1530
_reflns_threshold_expression     'I > 2\s(I)'
_refine_ls_structure_factor_coef     Fsqd
_refine_ls_matrix_type     full
_refine_ls_R_factor_all     0.0846
_refine_ls_R_factor_gt     0.0660
_refine_ls_wR_factor_gt     0.1878
_refine_ls_wR_factor_ref     0.2305
_refine_ls_goodness_of_fit_ref     1.106
_refine_ls_restrained_S_all     1.106
_refine_ls_number_reflns     2083
_refine_ls_number_parameters     145
_refine_ls_number_restraints     0
_refine_ls_hydrogen_treatment     constr
_refine_ls_weighting_scheme     calc
_refine_ls_weighting_details
              'w=1/[\s^2^(Fo^2^)+(0.1465P)^2^+0.0857P] where P=(Fo^2^+2Fc^2^)/3'
_atom_sites_solution_hydrogens     geom
_atom_sites_solution_primary     ?
_atom_sites_solution_secondary     ?
_refine_ls_shift/su_max     0.000
_refine_ls_shift/su_mean     0.000
_refine_diff_density_max     0.636
_refine_diff_density_min     -0.266
_refine_ls_extinction_method     none
_refine_ls_extinction_coef     .
loop_
    _atom_type_symbol
    _atom_type_description
    _atom_type_scat_dispersion_real
    _atom_type_scat_dispersion_imag
    _atom_type_scat_source
    'C' 'C' 0.0033 0.0016
                         'International Tables Vol C Tables 4.2.6.8 and 6.1.1.4'
    'H' 'H' 0.0000 0.0000
                         'International Tables Vol C Tables 4.2.6.8 and 6.1.1.4'
    'N' 'N' 0.0061 0.0033
                         'International Tables Vol C Tables 4.2.6.8 and 6.1.1.4'
    'O' 'O' 0.0106 0.0060
                         'International Tables Vol C Tables 4.2.6.8 and 6.1.1.4'
_computing_data_collection
;
SMART (Bruker, 2003)
;
_computing_cell_refinement
;
SMART (Bruker, 2003)
;
_computing_data_reduction
;
SAINT (Bruker, 2003)
;
_computing_structure_solution
;
SHELXTL (Sheldrick, 2008)
;
_computing_structure_refinement
;
SHELXL97 (Sheldrick, 2008)
;
_computing_molecular_graphics
;
SHELXTL (Sheldrick, 2008)
;
_computing_publication_material
;
SHELXTL (Sheldrick, 2008)
;
loop_
    _atom_site_type_symbol
    _atom_site_label
    _atom_site_fract_x
    _atom_site_fract_y
    _atom_site_fract_z
    _atom_site_U_iso_or_equiv
    _atom_site_adp_type
    _atom_site_calc_flag
    _atom_site_occupancy
    _atom_site_disorder_assembly
    _atom_site_disorder_group
    O O2 0.73084(18) 0.25645(16) 0.53899(11) 0.0398(5) Uani d 1 . .
    H H2 0.691533 0.226583 0.587471 0.060 Uiso calc 1 . .
    O O1 0.58740(18) 0.27075(18) 0.69921(11) 0.0460(5) Uani d 1 . .
    N N1 0.83012(18) 0.7058(2) 0.37861(11) 0.0288(5) Uani d 1 . .
    C C5 0.7743(2) 0.6300(2) 0.45521(12) 0.0242(5) Uani d 1 . .
    C C4 0.7801(2) 0.4768(2) 0.45803(13) 0.0269(5) Uani d 1 . .
    C C6 0.7080(2) 0.7115(2) 0.53120(14) 0.0277(5) Uani d 1 . .
    C C2 0.6517(2) 0.4816(2) 0.60979(14) 0.0282(5) Uani d 1 . .
    C C7 0.6468(2) 0.6333(2) 0.60434(14) 0.0282(5) Uani d 1 . .
    H H7 0.599815 0.684412 0.652391 0.034 Uiso calc 1 . .
    C C3 0.7204(2) 0.4032(2) 0.53505(14) 0.0282(5) Uani d 1 . .
    C C10 0.8409(2) 0.8646(2) 0.37928(14) 0.0333(6) Uani d 1 . .
    H H10A 0.840281 0.899757 0.312243 0.040 Uiso calc 1 . .
    H H10B 0.939673 0.893952 0.415420 0.040 Uiso calc 1 . .
    C C11 0.9103(2) 0.6288(2) 0.30450(15) 0.0330(6) Uani d 1 . .
    H H11A 1.020944 0.618318 0.327631 0.040 Uiso calc 1 . .
    H H11B 0.902214 0.685601 0.244223 0.040 Uiso calc 1 . .
    C C13 0.8464(2) 0.3888(2) 0.37783(14) 0.0336(6) Uani d 1 . .
    H H13A 0.786287 0.299427 0.365792 0.040 Uiso calc 1 . .
    H H13B 0.954748 0.362366 0.398627 0.040 Uiso calc 1 . .
    C C8 0.7061(3) 0.8758(2) 0.52940(15) 0.0359(6) Uani d 1 . .
    H H8A 0.797720 0.912690 0.569753 0.043 Uiso calc 1 . .
    H H8B 0.613101 0.910814 0.557226 0.043 Uiso calc 1 . .
    C C1 0.5867(2) 0.4043(3) 0.68718(15) 0.0358(6) Uani d 1 . .
    H H1 0.539410 0.460267 0.732734 0.043 Uiso calc 1 . .
    C C12 0.8388(2) 0.4791(2) 0.28373(14) 0.0330(6) Uani d 1 . .
    H H12A 0.895351 0.428934 0.235680 0.040 Uiso calc 1 . .
    H H12B 0.730055 0.489689 0.256334 0.040 Uiso calc 1 . .
    C C9 0.7061(3) 0.9339(2) 0.42599(15) 0.0389(6) Uani d 1 . .
    H H9A 0.718103 1.039438 0.427433 0.047 Uiso calc 1 . .
    H H9B 0.607130 0.910495 0.387813 0.047 Uiso calc 1 . .
loop_
    _atom_site_aniso_label
    _atom_site_aniso_U_11
    _atom_site_aniso_U_22
    _atom_site_aniso_U_33
    _atom_site_aniso_U_12
    _atom_site_aniso_U_13
    _atom_site_aniso_U_23
    O2 0.0514(11) 0.0255(10) 0.0406(9) -0.0001(6) -0.0050(7) 0.0021(6)
    O1 0.0469(11) 0.0421(11) 0.0470(10) -0.0075(7) -0.0054(7) 0.0141(7)
    N1 0.0304(9) 0.0301(11) 0.0264(9) -0.0015(7) 0.0044(7) -0.0016(6)
    C5 0.0233(10) 0.0269(13) 0.0217(10) -0.0009(7) -0.0011(8) -0.0033(7)
    C4 0.0289(12) 0.0273(12) 0.0233(11) 0.0013(7) -0.0034(8) -0.0030(7)
    C6 0.0278(11) 0.0275(12) 0.0270(10) 0.0021(8) -0.0007(8) -0.0016(8)
    C2 0.0263(11) 0.0314(13) 0.0256(11) -0.0007(8) -0.0041(8) 0.0020(8)
    C7 0.0289(11) 0.0307(13) 0.0244(10) 0.0010(8) -0.0005(8) -0.0043(8)
    C3 0.0286(12) 0.0220(11) 0.0319(12) 0.0005(7) -0.0069(9) -0.0005(8)
    C10 0.0408(13) 0.0294(13) 0.0298(11) -0.0084(8) 0.0032(9) 0.0002(8)
    C11 0.0290(11) 0.0437(14) 0.0264(11) 0.0013(9) 0.0036(8) -0.0040(9)
    C13 0.0372(13) 0.0295(13) 0.0332(12) 0.0069(8) -0.0002(9) -0.0071(8)
    C8 0.0484(14) 0.0272(13) 0.0323(12) 0.0008(9) 0.0050(9) -0.0049(8)
    C1 0.0291(12) 0.0411(14) 0.0353(12) -0.0037(9) -0.0051(9) 0.0087(9)
    C12 0.0329(12) 0.0389(13) 0.0265(11) 0.0085(9) 0.0001(8) -0.0099(8)
    C9 0.0543(14) 0.0252(12) 0.0368(12) -0.0019(9) 0.0028(10) -0.0026(9)
_geom_special_details
;
 All esds (except the esd in the dihedral angle between two l.s. planes)
 are estimated using the full covariance matrix.  The cell esds are taken
 into account individually in the estimation of esds in distances, angles
 and torsion angles; correlations between esds in cell parameters are only
 used when they are defined by crystal symmetry.  An approximate (isotropic)
 treatment of cell esds is used for estimating esds involving l.s. planes.
;
loop_
    _geom_bond_atom_site_label_1
    _geom_bond_atom_site_label_2
    _geom_bond_site_symmetry_2
    _geom_bond_distance
    _geom_bond_publ_flag
    O2 C3 . 1.345(3) ?
    O2 H2 . 0.8200 ?
    O1 C1 . 1.231(3) ?
    N1 C5 . 1.381(2) ?
    N1 C10 . 1.454(3) ?
    N1 C11 . 1.461(2) ?
    C5 C4 . 1.401(3) ?
    C5 C6 . 1.441(3) ?
    C4 C3 . 1.390(3) ?
    C4 C13 . 1.516(3) ?
    C6 C7 . 1.376(3) ?
    C6 C8 . 1.502(3) ?
    C2 C7 . 1.389(3) ?
    C2 C3 . 1.423(3) ?
    C2 C1 . 1.431(3) ?
    C7 H7 . 0.9300 ?
    C10 C9 . 1.513(3) ?
    C10 H10A . 0.9700 ?
    C10 H10B . 0.9700 ?
    C11 C12 . 1.512(3) ?
    C11 H11A . 0.9700 ?
    C11 H11B . 0.9700 ?
    C13 C12 . 1.523(3) ?
    C13 H13A . 0.9700 ?
    C13 H13B . 0.9700 ?
    C8 C9 . 1.509(3) ?
    C8 H8A . 0.9700 ?
    C8 H8B . 0.9700 ?
    C1 H1 . 0.9300 ?
    C12 H12A . 0.9700 ?
    C12 H12B . 0.9700 ?
    C9 H9A . 0.9700 ?
    C9 H9B . 0.9700 ?
loop_
    _geom_angle_atom_site_label_1
    _geom_angle_atom_site_label_2
    _geom_angle_atom_site_label_3
    _geom_angle_site_symmetry_1
    _geom_angle_site_symmetry_3
    _geom_angle
    _geom_angle_publ_flag
    C3 O2 H2 . . 109.5 ?
    C5 N1 C10 . . 121.51(16) ?
    C5 N1 C11 . . 120.49(19) ?
    C10 N1 C11 . . 116.83(15) ?
    N1 C5 C4 . . 120.54(16) ?
    N1 C5 C6 . . 118.7(2) ?
    C4 C5 C6 . . 120.79(17) ?
    C3 C4 C5 . . 119.32(17) ?
    C3 C4 C13 . . 119.00(19) ?
    C5 C4 C13 . . 121.66(17) ?
    C7 C6 C5 . . 117.6(2) ?
    C7 C6 C8 . . 121.81(17) ?
    C5 C6 C8 . . 120.62(17) ?
    C7 C2 C3 . . 118.46(18) ?
    C7 C2 C1 . . 121.34(18) ?
    C3 C2 C1 . . 120.2(2) ?
    C6 C7 C2 . . 123.07(18) ?
    C6 C7 H7 . . 118.5 ?
    C2 C7 H7 . . 118.5 ?
    O2 C3 C4 . . 119.02(17) ?
    O2 C3 C2 . . 120.24(18) ?
    C4 C3 C2 . . 120.7(2) ?
    N1 C10 C9 . . 111.68(16) ?
    N1 C10 H10A . . 109.3 ?
    C9 C10 H10A . . 109.3 ?
    N1 C10 H10B . . 109.3 ?
    C9 C10 H10B . . 109.3 ?
    H10A C10 H10B . . 107.9 ?
    N1 C11 C12 . . 110.87(16) ?
    N1 C11 H11A . . 109.5 ?
    C12 C11 H11A . . 109.5 ?
    N1 C11 H11B . . 109.5 ?
    C12 C11 H11B . . 109.5 ?
    H11A C11 H11B . . 108.1 ?
    C4 C13 C12 . . 109.65(17) ?
    C4 C13 H13A . . 109.7 ?
    C12 C13 H13A . . 109.7 ?
    C4 C13 H13B . . 109.7 ?
    C12 C13 H13B . . 109.7 ?
    H13A C13 H13B . . 108.2 ?
    C6 C8 C9 . . 111.45(16) ?
    C6 C8 H8A . . 109.3 ?
    C9 C8 H8A . . 109.3 ?
    C6 C8 H8B . . 109.3 ?
    C9 C8 H8B . . 109.3 ?
    H8A C8 H8B . . 108.0 ?
    O1 C1 C2 . . 126.2(2) ?
    O1 C1 H1 . . 116.9 ?
    C2 C1 H1 . . 116.9 ?
    C11 C12 C13 . . 110.52(16) ?
    C11 C12 H12A . . 109.5 ?
    C13 C12 H12A . . 109.5 ?
    C11 C12 H12B . . 109.5 ?
    C13 C12 H12B . . 109.5 ?
    H12A C12 H12B . . 108.1 ?
    C8 C9 C10 . . 108.80(19) ?
    C8 C9 H9A . . 109.9 ?
    C10 C9 H9A . . 109.9 ?
    C8 C9 H9B . . 109.9 ?
    C10 C9 H9B . . 109.9 ?
    H9A C9 H9B . . 108.3 ?
loop_
    _geom_hbond_atom_site_label_D
    _geom_hbond_atom_site_label_H
    _geom_hbond_atom_site_label_A
    _geom_hbond_site_symmetry_A
    _geom_hbond_distance_DH
    _geom_hbond_distance_HA
    _geom_hbond_distance_DA
    _geom_hbond_angle_DHA
    O2 H2 O1 . 0.82 1.89 2.621(2) 148.1
    C9 H9A O2 1_565 0.97 2.50 3.324(3) 143.1
    C9 H9B O1 3_666 0.97 2.55 3.438(3) 152.0
    O2 H2 O1 . 0.82 1.89 2.621(2) 148.1
    C9 H9A O2 1_565 0.97 2.50 3.324(3) 143.1
    C9 H9B O1 3_666 0.97 2.55 3.438(3) 152.0
_shelx_hkl_file
;
   1   0   0   39.85    1.21
   2   0   0 3017.09   68.17
   3   0   0    0.03    0.14
   4   0   0   38.65    1.59
   5   0   0    1.10    0.36
   6   0   0    1.00    0.39
   7   0   0   70.52    2.92
  -8   0   0    5.71    0.80
  -8   0   0    5.22    0.81
  -9   0   0   21.25    1.51
  -9   0   0   20.84    1.42
 -10   0   0   -0.08    0.33
 -10   0   0   -0.49    0.30
 -11   0   0    0.80    0.55
 -11   0   0    0.22    0.52
   0   1   0    0.28    0.08
   0   1   0    0.28    0.07
  -1   1   0  197.49    4.63
   1   1   0  194.85    4.75
  -1   1   0  199.67    4.93
  -2   1   0  277.58    6.45
   2   1   0  260.03    6.61
  -2   1   0  274.92    6.07
   2   1   0  274.27    6.82
   3   1   0   19.24    0.93
   3   1   0   19.17    0.97
   4   1   0   34.70    1.53
   5   1   0   91.69    3.18
   6   1   0    0.21    0.29
  -6   1   0    0.42    0.21
  -6   1   0    0.37    0.19
  -7   1   0   25.67    1.35
  -7   1   0   23.57    1.38
   7   1   0   24.06    1.61
  -8   1   0   16.70    1.23
   8   1   0   18.40    1.50
  -8   1   0   17.30    1.21
  -9   1   0    0.23    0.30
  -9   1   0    0.35    0.27
 -10  -1   0    2.10    0.68
 -10   1   0    1.87    0.59
 -10  -1   0    3.86    0.80
 -10   1   0    3.45    0.73
 -11  -1   0   -0.12    0.55
 -11  -1   0    0.44    0.48
   0   2   0    2.71    0.29
   0   2   0    3.16    0.25
   1   2   0   17.72    0.76
  -1   2   0   18.69    0.62
  -1   2   0   16.34    0.76
   1   2   0   18.27    0.76
  -2   2   0    1.39    0.26
   2   2   0    1.41    0.26
  -2   2   0    1.70    0.20
   2   2   0    1.21    0.26
   3   2   0    1.71    0.33
   3   2   0    2.30    0.41
  -3   2   0    1.65    0.25
  -3  -2   0    1.72    0.15
  -4   2   0    4.11    0.41
   4   2   0    2.65    0.51
  -4  -2   0    3.63    0.25
   4   2   0    4.25    0.52
  -4   2   0    3.96    0.42
   5   2   0    0.18    0.23
  -5   2   0    0.19    0.14
  -5   2   0    0.02    0.13
  -5  -2   0    0.07    0.10
  -6   2   0   25.35    1.31
  -6   2   0   26.45    1.25
   6   2   0   26.73    1.65
  -7   2   0   27.16    1.40
  -7   2   0   28.38    1.50
   7   2   0   29.29    1.86
  -8   2   0    0.70    0.32
   8   2   0    0.29    0.43
  -8   2   0    1.18    0.41
  -9   2   0   12.15    1.09
  -9   2   0   12.39    1.06
   9   2   0   11.42    1.44
 -10  -2   0    3.54    0.85
   0   3   0    0.44    0.17
   0   3   0    0.28    0.18
   1   3   0   63.08    1.90
  -1   3   0   56.73    1.98
   1   3   0   59.75    1.98
  -1   3   0   62.27    1.67
   2   3   0   96.55    2.90
  -2   3   0  101.32    2.57
  -2   3   0   98.53    3.01
   2   3   0   97.15    2.97
   3   3   0    2.04    0.43
  -3   3   0    2.15    0.27
   3   3   0    2.23    0.40
  -3   3   0    2.08    0.38
   4   3   0   37.67    1.70
  -4   3   0   37.35    1.36
   4   3   0   38.87    1.76
  -4   3   0   37.47    1.67
   5   3   0   23.01    1.36
  -5   3   0   26.19    1.17
  -5   3   0   25.20    1.41
   5   3   0   24.73    1.47
  -6   3   0    0.20    0.21
  -6   3   0    0.30    0.17
   6   3   0    0.58    0.36
   7   3   0   12.68    1.34
  -7   3   0   12.89    0.93
   8   3   0   10.42    1.35
  -8   3   0    9.69    1.09
  -9   3   0    0.03    0.27
   9   3   0    0.36    0.48
  10   3   0   -0.64    0.36
 -10   3   0    0.44    0.36
 -11   3   0    0.37    0.57
   0   4   0   30.42    1.36
   0   4   0   34.01    1.18
  -1   4   0   82.53    2.74
   1   4   0   83.09    2.52
   1   4   0   84.87    2.71
  -1   4   0   83.63    2.27
  -2   4   0    8.14    0.68
   2   4   0    9.17    0.70
  -2   4   0    9.35    0.52
   2   4   0   10.69    0.73
  -3   4   0    1.50    0.39
   3   4   0    0.51    0.26
  -3   4   0    0.74    0.20
   3   4   0    0.90    0.29
   4   4   0   15.84    1.06
  -4   4   0   15.40    0.78
  -4   4   0   14.62    1.01
   4   4   0   16.52    1.13
   5   4   0    7.03    0.89
  -5   4   0    6.17    0.78
   5   4   0    7.78    0.84
  -5   4   0    5.96    0.52
  -6   4   0    0.13    0.22
   6   4   0    0.25    0.28
   6   4   0    0.13    0.34
  -7   4   0    0.10    0.23
   7   4   0    0.68    0.41
   8   4   0   -0.15    0.41
  -8   4   0   -0.07    0.23
   9   4   0    0.67    0.54
  -9   4   0   -0.15    0.25
  10   4   0   -0.81    0.31
 -10   4   0    0.28    0.41
   0   5   0    0.13    0.16
   0   5   0   -0.01    0.16
  -1   5   0  529.20   12.34
  -1   5   0  528.41   13.45
   1   5   0  516.12   13.37
   1   5   0  538.87   12.65
  -2   5   0    8.11    0.50
   2   5   0    6.67    0.63
   2   5   0    8.15    0.72
  -2   5   0    7.09    0.69
  -3   5   0    0.19    0.20
  -3   5   0    0.06    0.15
   3   5   0    0.11    0.19
   3   5   0    0.26    0.19
   4   5   0    3.61    0.61
  -4   5   0    4.16    0.68
   4   5   0    3.17    0.61
   5   5   0    1.52    0.47
   5   5   0    0.92    0.40
  -5   5   0    0.43    0.29
  -6   5   0    3.54    0.73
   6   5   0    4.46    0.81
   6   5   0    4.86    0.80
  -7   5   0    6.40    0.97
   7   5   0    8.32    1.19
   7   5   0    8.14    1.05
   8   5   0    4.86    1.04
  -8   5   0    5.08    0.96
   9   5   0    1.52    0.72
  -9   5   0    0.62    0.42
 -10   5   0    0.34    0.49
   0   6   0   78.51    2.45
   0   6   0   76.42    2.90
   1   6   0   34.44    1.47
  -1   6   0   32.89    1.27
  -1   6   0   36.27    1.79
   1   6   0   32.07    1.68
  -2   6   0    6.96    0.83
   2   6   0    6.53    0.77
   2   6   0    7.11    0.67
   3   6   0   17.98    1.23
   3   6   0   19.93    1.22
  -3   6   0   18.39    1.26
   4   6   0   13.46    1.08
   4   6   0   11.86    1.03
  -4   6   0   11.26    1.02
   5   6   0    5.59    0.89
  -5   6   0    6.30    0.92
   5   6   0    7.43    0.91
   6   6   0   34.83    2.05
  -6   6   0   37.14    2.12
   6   6   0   32.53    2.03
  -7   6   0   52.53    2.76
   7   6   0   55.86    2.79
   7   6   0   52.95    2.82
   8   6   0    0.72    0.59
  -8   6   0    0.48    0.41
  -9   6   0   14.81    1.66
   9   6   0   14.67    1.84
   0   7   0   -0.03    0.19
   0   7   0   -0.03    0.24
  -1   7   0    0.53    0.38
   1   7   0    0.53    0.39
   1   7   0    1.14    0.31
   2   7   0    8.48    0.96
   2   7   0    8.70    0.77
  -2   7   0    9.07    1.02
   3   7   0    0.42    0.30
  -3   7   0    0.23    0.29
   3   7   0    0.75    0.31
   4   7   0   -0.36    0.20
  -4   7   0    0.13    0.31
   4   7   0    0.08    0.25
  -5   7   0    5.52    0.94
   5   7   0    6.24    0.96
   5   7   0    5.34    0.86
   6   7   0   17.99    1.49
  -6   7   0   19.65    1.59
   6   7   0   21.99    1.65
  -7   7   0    4.00    0.92
   7   7   0    4.55    0.91
   7   7   0    5.59    1.08
   8   7   0   51.71    3.04
  -8   7   0   48.94    2.89
   0   8   0  138.02    4.81
   1   8   0    0.44    0.38
  -1   8   0    0.96    0.44
   2   8   0   18.45    1.16
   2   8   0   19.87    1.46
  -2   8   0   20.30    1.52
   3   8   0    0.66    0.27
  -3   8   0   -0.08    0.26
   3   8   0    0.03    0.30
   4   8   0    1.04    0.43
  -4   8   0    1.11    0.54
   4   8   0    0.83    0.42
   5   8   0    0.33    0.38
  -5   8   0    0.66    0.45
   5   8   0    1.09    0.47
   6   8   0    0.46    0.34
  -6   8   0    0.65    0.50
   6   8   0    0.63    0.46
   7   8   0    1.78    0.69
  -7   8   0    2.02    0.74
  -8   8   0    2.03    0.82
   8   8   0    3.14    0.99
   0   9   0    0.30    0.42
  -1   9   0    6.60    1.08
   1   9   0    9.92    1.22
   2   9   0    0.54    0.39
  -2   9   0    0.34    0.40
  -3   9   0    9.18    1.27
   3   9   0    7.97    1.12
   4   9   0    1.72    0.60
  -4   9   0    0.96    0.56
   4   9   0    0.62    0.40
  -5   9   0    0.67    0.46
   5   9   0    0.58    0.38
   5   9   0    0.12    0.35
   6   9   0    0.62    0.46
  -6   9   0   -0.09    0.43
   7   9   0    2.20    0.84
   0  10   0    1.14    0.61
  -1  10   0    0.09    0.39
   1  10   0    0.06    0.38
   2  10   0    0.10    0.35
  -2  10   0    0.31    0.44
  -3  10   0    1.98    0.70
   3  10   0    2.07    0.66
   4  10   0    1.56    0.64
  -4  10   0   -0.28    0.37
   5  10   0    0.10    0.39
  -5  10   0   -0.09    0.31
   0  11   0    0.36    0.46
  -1  11   0    0.21    0.46
   1  11   0   -0.48    0.37
   2  11   0   -0.16    0.38
  -2  11   0    0.57    0.41
  -3  11   0   -0.11    0.34
   3  11   0    1.85    0.67
   4  11   0    1.25    0.59
 -11   0   1   -0.59    0.40
 -11   0   1   -0.19    0.42
 -10   0   1   -0.08    0.31
 -10   0   1   -0.36    0.34
   8   0  -1    0.18    0.32
   7   0  -1   -0.12    0.25
   6   0  -1    0.35    0.26
   5   0  -1   -0.26    0.18
   4   0  -1   -0.07    0.16
   3   0  -1    0.07    0.14
   2   0  -1   -0.10    0.10
  -1   0   1   -0.05    0.06
   1   0  -1   -0.10    0.03
   0   0   1   -0.69    0.05
   0   0   1   -0.63    0.07
   0   0  -1   -0.77    0.06
  -1   0  -1   -7.46    0.34
  -1   0  -1   -7.27    0.37
   3   0   1    0.03    0.15
   4   0   1    0.09    0.18
  -6   0  -1   -0.11    0.17
  -6   0  -1   -0.14    0.18
  -7   0  -1    0.00    0.17
  -7   0  -1   -0.01    0.19
  -8   0  -1   -0.02    0.23
  -8   0  -1    0.10    0.23
  -9   0  -1    0.17    0.29
  -9   0  -1   -0.21    0.27
 -10   0  -1   -0.08    0.34
 -10   0  -1    0.24    0.40
 -11   0  -1    0.16    0.51
 -11   0  -1    0.65    0.54
 -11  -1   1   -0.61    0.42
 -11  -1   1    0.29    0.50
 -10   1   1    5.83    0.87
 -10   1   1    6.86    0.98
  -9   1   1    4.73    0.76
   9   1  -1    5.91    1.08
  -9   1   1    7.05    0.94
   8   1  -1    2.58    0.69
  -8   1   1    3.00    0.58
  -8   1   1    2.45    0.56
   7   1  -1   23.06    1.58
   6  -1  -1    2.21    0.49
   6   1  -1    3.55    0.68
   4   1  -1   12.27    0.84
   4  -1  -1   10.36    0.71
   3  -1  -1   44.63    1.52
  -3  -1   1   49.31    1.43
   3   1  -1   47.30    1.71
   2   1  -1  393.79    9.67
  -2  -1   1  405.42    9.16
   2   1  -1  397.36    9.44
   2  -1  -1  392.14    9.21
  -1  -1   1    1.04    0.13
  -1   1   1    1.00    0.15
   1  -1  -1    0.95    0.09
   1   1  -1    0.94    0.13
   1   1  -1    1.00    0.18
   0   1  -1  827.35   18.74
   0   1   1  816.82   19.55
   1   1   1    1.99    0.23
  -1   1  -1    2.02    0.20
   1   1   1    1.76    0.23
  -2   1  -1 1560.46   34.69
   2   1   1 1484.09   36.31
   2   1   1 1553.57   34.81
  -3   1  -1    1.69    0.27
   3   1   1    1.43    0.34
  -3   1  -1    1.77    0.30
   3   1   1    1.86    0.33
  -4   1  -1    3.41    0.41
   4   1   1    3.93    0.56
  -4   1  -1    3.98    0.46
  -5   1  -1   46.03    1.82
  -5   1  -1   46.93    1.73
   5   1   1   43.08    1.96
  -6   1  -1    0.18    0.20
   6   1   1    0.05    0.25
  -6   1  -1    0.49    0.21
  -7   1  -1   22.90    1.30
  -7   1  -1   24.10    1.41
   7   1   1   23.21    1.60
  -8  -1  -1    4.20    0.78
  -8   1  -1    4.96    0.74
  -8   1  -1    3.94    0.70
  -8  -1  -1    5.62    0.83
  -9  -1  -1    4.34    0.83
  -9  -1  -1    5.04    0.84
  -9   1  -1    4.70    0.82
  -9   1  -1    4.00    0.77
 -10  -1  -1   -0.21    0.31
 -10   1  -1    0.15    0.31
 -10  -1  -1    0.20    0.39
 -11  -1  -1    0.35    0.43
 -11  -1  -1   -0.55    0.42
 -11  -2   1   -0.42    0.52
 -11  -2   1   -0.27    0.52
  10   2  -1    3.37    0.88
   9   2  -1    0.18    0.44
  -8   2   1   34.71    1.76
  -8   2   1   37.21    1.71
   8   2  -1   37.29    2.26
  -7   2   1    0.55    0.29
  -7   2   1    1.40    0.37
   7   2  -1    0.49    0.38
  -6   2   1  238.20    6.00
   6   2  -1  236.53    6.90
  -6   2   1  245.44    6.41
  -5  -2   1    0.45    0.15
  -5   2   1    0.22    0.15
  -5   2   1    0.16    0.15
   5   2  -1   -0.27    0.23
  -4  -2   1   13.64    0.60
   4   2  -1   13.05    0.92
   4   2  -1   13.22    0.83
  -4   2   1   13.32    0.70
  -4   2   1   13.82    0.67
  -3   2   1    0.01    0.09
  -3   2   1   -0.03    0.09
  -3  -2   1    0.06    0.07
   3   2  -1    0.21    0.14
   3   2  -1    0.13    0.15
  -3   2   1    0.09    0.08
   2   2  -1   56.71    1.80
  -2   2   1   58.61    1.86
  -2  -2   1   58.36    1.55
  -2   2   1   57.80    1.52
   2   2  -1   57.51    1.89
  -1   2   1  121.61    3.20
   1   2  -1  103.49    3.05
   1   2  -1  124.08    3.10
   0   2   1    8.38    0.35
   0   2   1    6.87    0.44
   0   2  -1    8.01    0.45
   0   2  -1    6.39    0.41
   1   2   1  422.67    9.74
   1   2   1  405.90   10.21
  -1   2  -1  408.30   10.19
  -1   2  -1  425.14    9.69
   2   2   1   72.64    2.30
   2   2   1   73.45    2.23
  -2   2  -1   73.98    2.06
   3   2   1   23.48    1.16
   3   2   1   22.89    1.13
  -3   2  -1   23.09    0.96
   4   2   1    0.13    0.19
   4   2   1   -0.06    0.14
  -4   2  -1   -0.07    0.12
   5   2   1   -0.01    0.21
  -5   2  -1   -0.04    0.13
  -6   2  -1    1.74    0.41
   6   2   1    3.16    0.69
   7   2   1    4.33    0.83
  -7   2  -1    3.81    0.62
  -8   2  -1   67.27    2.78
   8   2   1   70.51    3.27
  -9  -2  -1    6.04    1.04
  -9  -2  -1    4.98    0.90
  -9   2  -1    6.49    0.90
 -10  -2  -1   19.05    1.54
 -10  -2  -1   17.11    1.56
 -11   3   1    0.34    0.55
 -10   3   1    0.14    0.31
  10   3  -1    0.05    0.40
   9   3  -1    4.96    1.08
  -9   3   1    4.02    0.79
   8   3  -1   12.51    1.44
  -8   3   1   11.23    1.06
   7   3  -1    1.60    0.58
  -7   3   1    2.26    0.54
  -6   3   1    3.35    0.49
  -6   3   1    2.61    0.54
   6   3  -1    2.67    0.66
  -5   3   1    0.08    0.14
  -5   3   1    0.02    0.15
   5   3  -1   -0.04    0.16
   5   3  -1    0.31    0.27
  -4   3   1   41.49    1.74
  -4  -3   1   40.99    1.24
  -4   3   1   41.24    1.40
   4   3  -1   43.86    1.77
   4   3  -1   39.75    1.81
   3   3  -1   -0.05    0.12
  -3   3   1    0.04    0.09
   3   3  -1    0.21    0.18
  -3   3   1    0.10    0.13
   2   3  -1    3.42    0.46
  -2   3   1    4.01    0.26
  -2   3   1    3.97    0.46
  -1   3   1    2.37    0.36
   1   3  -1    2.24    0.33
  -1   3   1    2.62    0.20
   0   3  -1   77.19    2.39
   0   3   1   79.57    2.44
   0   3  -1   78.48    2.23
   0   3   1   80.64    2.11
   1   3   1    3.63    0.34
  -1   3  -1    3.17    0.33
   1   3   1    3.15    0.39
  -1   3  -1    3.08    0.39
  -2   3  -1   41.03    1.60
   2   3   1   41.25    1.56
  -2   3  -1   43.57    1.40
   2   3   1   43.13    1.66
   3   3   1    2.75    0.46
  -3   3  -1    2.55    0.33
   3   3   1    2.31    0.43
  -3   3  -1    2.23    0.40
  -4   3  -1   17.72    0.90
   4   3   1   17.60    1.13
   4   3   1   18.80    1.16
  -4   3  -1   18.94    1.13
   5   3   1    2.10    0.52
  -5   3  -1    2.37    0.40
   5   3   1    2.31    0.53
   6   3   1    1.90    0.55
  -6   3  -1    2.77    0.47
   6   3   1    2.06    0.56
   7   3   1    2.09    0.66
  -7   3  -1    2.23    0.45
   8   3   1   10.35    1.33
  -8   3  -1    9.44    0.85
   9   3   1    0.53    0.52
 -10  -3  -1    2.17    0.69
 -10   3  -1    0.97    0.49
 -10  -3  -1    0.23    0.48
 -10   4   1    0.22    0.39
  10   4  -1   -0.08    0.40
   9   4  -1    0.47    0.52
  -9   4   1    0.05    0.26
  -8   4   1    9.22    1.09
   8   4  -1    5.62    1.07
   7   4  -1    0.23    0.36
  -7   4   1    0.28    0.28
   6   4  -1   12.12    1.12
  -6   4   1   11.46    1.00
   6   4  -1   11.25    1.00
   5   4  -1    2.77    0.53
   5   4  -1    2.74    0.59
  -5   4   1    1.69    0.42
  -4   4   1    9.31    0.53
   4   4  -1    9.27    0.82
   4   4  -1    7.34    0.69
  -4   4   1    8.86    0.77
  -3   4   1    0.57    0.17
  -3   4   1    0.50    0.21
   3   4  -1    0.35    0.22
   3   4  -1    0.08    0.12
   2   4  -1    0.19    0.19
  -2   4   1    0.08    0.10
  -2   4   1    0.03    0.14
   2   4  -1   -0.02    0.10
   1   4  -1  195.25    5.41
   1   4  -1  197.52    5.20
  -1   4   1  206.69    4.81
  -1   4   1  201.96    5.57
   0   4   1   40.56    1.29
   0   4   1   40.39    1.61
   0   4  -1   37.80    1.38
   0   4  -1   37.51    1.56
   1   4   1  775.96   17.66
   1   4   1  761.10   18.65
  -1   4  -1  752.21   17.57
  -1   4  -1  756.83   18.65
   2   4   1   33.34    1.40
  -2   4  -1   33.81    1.25
  -2   4  -1   33.20    1.50
   2   4   1   30.51    1.45
  -3   4  -1  152.99    4.03
   3   4   1  150.85    4.44
  -3   4  -1  148.45    4.56
   3   4   1  157.65    4.63
   4   4   1    0.59    0.28
  -4   4  -1    0.33    0.19
  -4   4  -1    0.44    0.23
   4   4   1    0.15    0.22
  -5   4  -1    0.20    0.20
  -5   4  -1   -0.17    0.16
   5   4   1    0.12    0.23
   5   4   1   -0.02    0.20
   6   4   1   -0.36    0.23
  -6   4  -1    0.01    0.19
  -6   4  -1    0.39    0.27
   6   4   1    0.15    0.30
  -7   4  -1    7.58    1.00
   7   4   1    8.06    1.14
   8   4   1    1.30    0.59
  -8   4  -1    0.54    0.37
   9   4   1    6.09    1.18
  -9   4  -1    4.75    0.92
 -10   4  -1    1.36    0.61
 -10   5   1   -0.15    0.42
  -9   5   1    1.03    0.55
   9   5  -1    0.22    0.46
   8   5  -1    0.40    0.45
  -8   5   1   -0.10    0.28
   7   5  -1    7.80    1.13
  -7   5   1    7.59    1.02
   7   5  -1    6.87    0.94
   6   5  -1   11.75    1.06
  -6   5   1   12.40    1.11
   6   5  -1   11.92    1.25
   5   5  -1    1.92    0.49
  -5   5   1    4.29    0.71
   5   5  -1    3.45    0.69
   4   5  -1   11.35    0.95
  -4   5   1   13.02    1.01
   3   5  -1    1.31    0.36
  -3   5   1    2.44    0.50
   3   5  -1    3.09    0.55
   2   5  -1   11.37    0.83
  -2   5   1   11.44    0.51
   2   5  -1   11.89    0.85
  -2   5   1   10.83    0.85
   1   5  -1    6.22    0.65
  -1   5   1    4.95    0.65
   1   5  -1    5.69    0.59
  -1   5   1    5.58    0.38
   0   5   1  121.90    3.23
   0   5   1  117.09    3.77
   0   5  -1  117.78    3.37
   0   5  -1  119.61    3.74
   1   5   1   25.09    1.33
  -1   5  -1   23.39    1.02
  -1   5  -1   23.92    1.30
   1   5   1   24.36    1.08
  -2   5  -1  104.39    2.98
   2   5   1  107.08    3.25
   2   5   1  106.60    3.50
  -2   5  -1  102.18    3.47
  -3   5  -1    9.22    0.85
   3   5   1    9.73    0.80
   3   5   1    8.15    0.78
  -3   5  -1    9.84    0.67
  -4   5  -1   19.83    1.32
  -4   5  -1   20.42    1.01
   4   5   1   16.26    1.19
   4   5   1   20.39    1.31
  -5   5  -1    1.07    0.40
   5   5   1    1.48    0.47
   5   5   1    2.32    0.58
  -6   5  -1    5.79    0.90
   6   5   1    6.65    1.01
   6   5   1    5.03    0.85
   7   5   1    0.59    0.46
  -7   5  -1    0.93    0.45
   7   5   1    2.00    0.69
  -8   5  -1   25.19    1.83
   8   5   1   24.68    1.96
   9   5   1    0.32    0.48
  -9   5  -1   -0.26    0.32
  -9   6   1    1.15    0.62
   9   6  -1    0.93    0.65
  -8   6   1   65.58    3.20
   8   6  -1   64.29    3.32
  -7   6   1    4.59    0.91
   7   6  -1    4.88    0.94
  -6   6   1  128.58    4.48
   6   6  -1   96.72    4.00
   6   6  -1  124.26    4.48
   5   6  -1   29.18    1.78
  -5   6   1   31.60    1.83
  -4   6   1   18.76    1.31
   4   6  -1   18.06    1.26
   3   6  -1    2.43    0.52
  -3   6   1    2.89    0.60
   3   6  -1    1.70    0.44
   2   6  -1    8.66    0.80
  -2   6   1    7.66    0.86
   2   6  -1    8.06    0.74
   1   6  -1   15.59    0.98
  -1   6   1   16.15    1.15
   1   6  -1   15.73    1.10
   0   6   1    9.88    0.88
   0   6  -1    8.68    0.68
   0   6  -1    9.37    0.86
   0   6   1    9.90    0.61
  -1   6  -1    0.74    0.33
   1   6   1    1.01    0.27
   1   6   1    0.77    0.35
  -1   6  -1    1.03    0.29
   2   6   1   13.34    0.91
  -2   6  -1   13.98    0.80
  -2   6  -1   12.86    1.04
   2   6   1   13.76    1.07
  -3   6  -1    3.05    0.62
   3   6   1    3.45    0.65
   3   6   1    3.68    0.61
   4   6   1   12.54    1.06
   4   6   1   10.81    0.97
  -4   6  -1   10.16    0.99
  -5   6  -1    0.67    0.36
   5   6   1    0.79    0.42
   5   6   1    0.52    0.36
  -6   6  -1    4.03    0.86
   6   6   1    6.02    1.02
   6   6   1    5.37    0.91
   7   6   1   12.50    1.49
   7   6   1   14.43    1.38
  -7   6  -1   13.45    1.34
   8   6   1   67.82    3.53
  -8   6  -1   70.31    3.44
   8   6   1   68.44    3.40
  -9   6  -1    4.74    1.08
   9   6   1    3.80    1.03
   8   7  -1    7.17    1.27
  -8   7   1    6.36    1.18
  -7   7   1   82.21    3.67
   7   7  -1   77.79    3.63
   6   7  -1    3.39    0.82
  -6   7   1    2.89    0.75
   5   7  -1   54.64    2.62
  -5   7   1   51.90    2.59
   4   7  -1    0.57    0.36
   4   7  -1    0.07    0.26
  -4   7   1    0.08    0.25
   3   7  -1    8.62    0.93
  -3   7   1    8.08    0.98
   3   7  -1    7.25    0.89
   2   7  -1    1.10    0.42
   2   7  -1    1.48    0.43
  -2   7   1    0.56    0.38
  -1   7   1    2.13    0.58
   1   7  -1    1.68    0.50
   1   7  -1    1.39    0.39
   0   7  -1    1.00    0.45
   0   7   1    0.70    0.37
   0   7  -1    0.81    0.29
   1   7   1    6.13    0.85
   1   7   1    4.36    0.53
  -1   7  -1    5.59    0.84
   2   7   1    6.37    0.71
  -2   7  -1    7.73    0.94
   2   7   1    7.36    0.92
  -3   7  -1    0.11    0.29
   3   7   1    0.21    0.29
   3   7   1    0.52    0.26
   4   7   1    0.15    0.32
   4   7   1    0.70    0.39
  -4   7  -1    0.40    0.34
   5   7   1    6.34    0.97
  -5   7  -1    5.47    0.96
   5   7   1    6.44    0.95
   6   7   1    2.41    0.70
  -6   7  -1    2.86    0.75
   6   7   1    1.77    0.62
   7   7   1   16.06    1.55
   7   7   1   17.76    1.57
  -7   7  -1   15.94    1.53
  -8   7  -1    0.07    0.44
   8   7   1    0.38    0.58
   8   7   1    0.23    0.37
   8   8  -1    0.07    0.58
  -8   8   1   -0.11    0.47
   7   8  -1    2.35    0.84
  -7   8   1   -0.38    0.40
   6   8  -1    4.70    0.95
  -6   8   1    4.76    1.02
   5   8  -1   28.91    1.88
  -5   8   1   30.70    1.98
   5   8  -1   25.90    1.73
   4   8  -1    0.55    0.32
   4   8  -1    0.43    0.34
  -4   8   1    0.25    0.34
   3   8  -1    2.33    0.61
   3   8  -1    2.63    0.58
  -3   8   1    2.51    0.69
  -2   8   1    4.53    0.87
   2   8  -1    2.66    0.53
   2   8  -1    4.02    0.78
  -1   8   1    1.05    0.49
   1   8  -1    2.62    0.68
   0   8  -1   21.46    1.55
   0   8   1   23.02    1.65
   1   8   1    1.38    0.57
  -1   8  -1    1.74    0.62
  -2   8  -1    3.76    0.80
   2   8   1    4.67    0.86
  -3   8  -1    8.83    1.13
   3   8   1    8.61    0.93
   3   8   1    8.26    1.07
  -4   8  -1    4.84    0.95
   4   8   1    4.35    0.88
   4   8   1    4.64    0.77
   5   8   1    1.58    0.57
  -5   8  -1    1.02    0.52
   5   8   1    1.51    0.55
   6   8   1    0.44    0.46
   6   8   1    0.52    0.40
  -6   8  -1    0.10    0.40
  -7   8  -1   17.64    1.70
   7   8   1   17.19    1.65
   7   8   1   18.63    1.64
   8   8   1    8.75    1.53
   7   9  -1    6.79    1.34
  -7   9   1    8.07    1.43
  -6   9   1    2.33    0.72
   6   9  -1    2.39    0.71
   5   9  -1    3.28    0.79
  -5   9   1    2.86    0.77
   4   9  -1    0.77    0.49
  -4   9   1    0.51    0.53
   4   9  -1    0.98    0.42
  -3   9   1    1.48    0.58
   3   9  -1    1.71    0.57
  -2   9   1    0.30    0.41
   2   9  -1    0.30    0.35
  -1   9   1    0.36    0.42
   1   9  -1    0.24    0.36
   0   9  -1   46.07    2.52
   0   9   1   50.16    2.69
  -1   9  -1    1.34    0.58
   1   9   1    1.11    0.56
  -2   9  -1   60.26    2.99
   2   9   1   62.29    3.06
  -3   9  -1    3.09    0.85
   3   9   1    3.73    0.86
   4   9   1    0.05    0.32
  -4   9  -1   -0.03    0.37
  -5   9  -1    0.37    0.42
   5   9   1    0.15    0.36
   5   9   1    0.63    0.46
   6   9   1    0.34    0.41
  -6   9  -1    0.08    0.38
   6   9   1    0.87    0.53
   7   9   1    1.17    0.74
   6  10  -1    3.80    0.99
  -5  10   1    3.44    0.91
   4  10  -1    1.71    0.60
  -4  10   1    0.20    0.44
   3  10  -1   10.20    1.30
  -3  10   1    6.19    1.13
  -2  10   1    3.39    0.92
   2  10  -1    3.56    0.91
   1  10  -1    0.12    0.41
  -1  10   1    0.49    0.49
   0  10   1    0.35    0.42
   0  10  -1   -0.10    0.34
   1  10   1    5.73    1.09
  -1  10  -1    4.85    1.02
   2  10   1   -0.04    0.35
  -2  10  -1   .03    0.38
   3  10   1    4.50    1.00
  -3  10  -1    5.51    1.06
   4  10   1    4.48    1.00
   5  10   1    0.49    0.42
  -5  10  -1    0.42    0.41
   6  10   1    4.87    1.01
  -3  11   1    0.29    0.39
   3  11  -1    0.26    0.42
   2  11  -1    0.89    0.54
  -2  11   1    0.13    0.33
  -1  11   1    0.32    0.41
   1  11  -1   -0.04    0.41
   0  11  -1   -0.23    0.44
   0  11   1    0.54    0.48
  -1  11  -1   -0.33    0.36
   1  11   1    0.45    0.52
  -2  11  -1    0.06    0.32
   2  11   1    0.82    0.53
  -3  11  -1   -0.14    0.34
   3  11   1    0.34    0.41
   4  11   1   -0.08    0.44
   1  12  -1    1.80    0.87
   0  12  -1    0.14    0.49
 -11   0   2    0.09    0.45
   9   0  -2    0.98    0.52
   8   0  -2    6.88    0.98
   7   0  -2   23.11    1.52
   6   0  -2   -0.08    0.21
   5   0  -2  247.86    6.64
   4   0  -2  113.58    3.37
   3   0  -2  120.02    3.30
  -2   0   2   61.13    1.78
  -1   0   2   20.80    0.62
  -1   0   2   22.24    0.77
   0   0   2  686.76   16.77
   0   0  -2  711.70   16.03
   0   0   2  706.90   15.96
  -1   0  -2  175.50    4.22
   1   0   2  167.91    4.39
  -2   0  -2 9823.80  224.01
  -2   0  -2 9997.97  211.42
  -3   0  -2  614.33   14.58
  -3   0  -2  625.92   13.78
  -4   0  -2 1526.88   32.99
  -4   0  -2 1522.19   34.98
  -5   0  -2   25.10    1.34
  -5   0  -2   26.02    1.26
  -6   0  -2    1.66    0.41
  -6   0  -2    1.14    0.36
  -7   0  -2   19.47    1.31
  -7   0  -2   21.64    1.31
  -8   0  -2   -0.11    0.24
  -8   0  -2    0.20    0.24
  -9   0  -2   -0.23    0.25
  -9   0  -2   -0.17    0.29
 -10   0  -2    2.18    0.67
 -10   0  -2    2.35    0.64
 -11   0  -2    0.77    0.54
 -11  -1   2    0.38    0.55
 -11  -1   2   -0.44    0.51
  10   1  -2    1.09    0.55
  -9   1   2   -0.20    0.25
   9   1  -2    0.01    0.39
  -9   1   2    0.04    0.29
   8  -1  -2    7.68    0.96
   8   1  -2   13.15    1.26
   7   1  -2    2.28    0.58
  -7  -1   2    2.44    0.43
   6   1  -2   19.17    1.29
  -6  -1   2   19.98    1.01
  -5  -1   2   20.93    0.96
   5  -1  -2   17.71    1.06
   5   1  -2   19.23    1.20
   4   1  -2   28.31    1.35
   4  -1  -2   27.55    1.21
  -4  -1   2   30.12    1.14
   3  -1  -2  187.88    4.67
  -3  -1   2  185.85    4.58
   3   1  -2  179.05    4.86
   2   1  -2  107.95    2.96
   2  -1  -2  120.24    2.94
   2   1  -2  113.03    3.15
  -2  -1   2  118.54    2.97
  -2   1   2  118.34    3.08
  -1   1   2   37.95    1.18
   1   1  -2   39.15    1.06
   1   1  -2   36.97    1.23
   1  -1  -2   40.54    1.04
  -1  -1   2   39.63    1.19
   0  -1  -2  663.55   14.95
   0   1  -2  641.32   15.01
   0   1   2  658.56   15.66
   1   1   2  162.59    3.76
  -1  -1  -2  156.37    3.68
  -1  -1  -2  155.06    3.90
  -1   1  -2  158.29    3.93
   1   1   2  155.13    4.12
   2   1   2  323.95    8.16
  -2  -1  -2  323.53    7.33
  -2  -1  -2  317.42    7.76
  -2   1  -2  319.03    7.71
   3   1   2    8.40    0.66
  -3   1  -2    8.68    0.58
   3   1   2    8.25    0.62
  -4   1  -2   42.48    1.66
   4   1   2   40.11    1.72
  -4   1  -2   42.32    1.56
  -5   1  -2    5.10    0.62
  -5   1  -2    5.39    0.59
  -6  -1  -2    5.26    0.73
  -6  -1  -2    4.34    0.65
  -6   1  -2    4.82    0.67
  -6   1  -2    3.61    0.58
  -7   1  -2   18.64    1.29
  -7  -1  -2   20.45    1.31
  -7  -1  -2   21.20    1.40
  -7   1  -2   22.00    1.31
  -8  -1  -2    0.25    0.30
  -8   1  -2    0.19    0.24
  -8  -1  -2   -0.01    0.25
  -8   1  -2    0.09    0.27
  -9  -1  -2   15.43    1.28
  -9  -1  -2   14.90    1.32
  -9   1  -2   14.66    1.26
 -10  -1  -2   10.74    1.34
 -10  -1  -2    8.75    1.16
 -10   1  -2   10.16    1.22
 -11   1  -2   -0.29    0.51
  11   2  -2    0.45    0.50
  10   2  -2    3.65    0.92
 -10   2   2    3.16    0.70
   9   2  -2    4.00    0.94
  -9   2   2    2.33    0.55
   8   2  -2    3.54    0.82
  -8   2   2    3.95    0.63
  -8   2   2    4.05    0.62
  -7   2   2   53.55    2.14
  -7   2   2   51.44    1.99
   7   2  -2   52.00    2.51
   6   2  -2   34.70    1.88
  -6  -2   2   35.04    1.36
   6  -2  -2   36.73    1.61
  -5   2   2  185.96    5.32
  -5  -2   2  191.96    4.79
   5  -2  -2  182.91    4.97
   5   2  -2  185.86    5.45
   4   2  -2    2.44    0.47
   4   2  -2    2.72    0.39
   4  -2  -2    2.51    0.34
  -4   2   2    2.86    0.41
  -4  -2   2    2.61    0.30
  -3  -2   2    9.08    0.49
   3   2  -2    8.39    0.67
  -3   2   2    8.49    0.57
   3  -2  -2    8.34    0.47
   3   2  -2    8.46    0.55
   2   2  -2    3.67    0.32
   2  -2  -2    3.40    0.22
  -2   2   2    3.58    0.34
  -2  -2   2    3.86    0.30
   2   2  -2    4.01    0.45
   1   2  -2    0.89    0.16
  -1   2   2    1.05    0.22
   1   2  -2    1.01    0.24
   0  -2  -2   14.96    0.53
   0  -2  -2   15.78    0.51
   0   2  -2   15.54    0.72
   0   2   2   16.28    0.74
   0   2  -2   12.49    0.62
  -1   2  -2  131.95    3.80
   1   2   2  146.77    3.65
   1   2   2  140.90    3.41
  -1   2  -2  144.40    3.69
   1   2   2  150.43    3.94
   2   2   2  154.63    4.19
  -2   2  -2  166.28    4.11
   2   2   2  154.57    4.40
   3   2   2   21.05    1.08
  -3   2  -2   21.12    0.97
   3   2   2   19.39    1.09
   4   2   2   20.05    1.19
  -4   2  -2   18.95    0.98
   4   2   2   18.70    1.13
  -5   2  -2    0.09    0.16
   5   2   2   -0.06    0.22
   5   2   2    0.28    0.25
   6   2   2    0.09    0.29
  -6   2  -2    0.39    0.23
  -7   2  -2    0.63    0.29
  -8  -2  -2    6.27    0.92
  -8   2  -2    6.39    0.86
  -8  -2  -2    6.67    0.98
  -9  -2  -2   18.10    1.51
  -9  -2  -2   19.02    1.45
  -9   2  -2   17.96    1.38
 -10  -2  -2    0.93    0.55
 -10   2  -2   -0.46    0.34
 -10  -2  -2   -0.16    0.37
 -10   3   2    2.09    0.62
  10   3  -2    0.80    0.55
  -9   3   2   -0.03    0.21
   9   3  -2    0.12    0.41
  -8   3   2    1.51    0.47
   8   3  -2    1.10    0.53
  -7   3   2    0.82    0.35
   7   3  -2    0.75    0.41
   6   3  -2    9.46    1.06
  -6   3   2    9.68    0.70
  -6   3   2   11.57    0.69
  -6   3   2    9.95    0.85
  -5  -3   2   18.03    0.78
  -5   3   2   15.79    1.02
  -5   3   2   16.77    0.78
   5   3  -2   15.17    1.16
  -5   3   2   17.71    0.86
   5   3  -2   16.09    1.01
  -4   3   2    8.57    0.68
   4   3  -2    8.18    0.75
   4   3  -2    8.41    0.67
  -4   3   2    9.07    0.48
  -4  -3   2    9.10    0.50
  -4   3   2    9.26    0.52
  -3   3   2  131.03    3.83
   3   3  -2  134.23    3.69
  -3  -3   2  129.95    3.32
  -3   3   2  126.94    3.16
   3   3  -2  122.85    3.81
  -2   3   2    8.95    0.62
   2   3  -2    8.21    0.54
   2   3  -2    8.54    0.64
   1   3  -2   56.55    1.88
  -1   3   2   58.15    1.97
   1   3  -2   56.21    1.79
   0   3   2    6.18    0.51
   0   3   2    6.54    0.36
   0   3  -2    7.20    0.52
  -1   3  -2   36.54    1.31
  -1   3  -2   35.52    1.39
   1   3   2   36.31    1.24
   1   3   2   33.53    1.41
  -2   3  -2    3.96    0.48
   2   3   2    5.11    0.56
  -2   3  -2    4.92    0.43
   2   3   2    5.03    0.46
  -3   3  -2    0.18    0.15
  -3   3  -2    0.29    0.18
   3   3   2    0.16    0.21
   3   3   2    0.36    0.23
   4   3   2    9.23    0.83
  -4   3  -2    7.39    0.59
   4   3   2    6.18    0.74
   5   3   2    9.82    0.94
  -5   3  -2    9.88    0.75
   5   3   2   10.96    0.98
   6   3   2   10.94    1.06
   6   3   2   10.06    1.11
  -6   3  -2   10.97    0.84
  -7   3  -2    0.23    0.18
   7   3   2   -0.08    0.33
  -8   3  -2    0.18    0.27
   8   3   2    0.59    0.47
  -9  -3  -2    4.50    0.89
  -9  -3  -2    4.36    0.93
 -10  -3  -2    7.48    1.25
 -10  -3  -2    8.16    1.23
 -10   4   2    1.28    0.49
  10   4  -2   -0.32    0.43
  -9   4   2    0.59    0.35
   9   4  -2   -0.08    0.41
   8   4  -2    0.00    0.42
  -8   4   2    0.29    0.27
   7   4  -2    0.72    0.46
  -7   4   2    1.24    0.41
   6   4  -2    0.74    0.34
   6   4  -2    0.99    0.43
  -6   4   2    1.07    0.38
   5   4  -2    5.53    0.66
  -5   4   2    4.15    0.64
   5   4  -2    4.42    0.73
   4   4  -2    3.09    0.49
  -4   4   2    3.15    0.53
   4   4  -2    3.04    0.59
   3   4  -2    2.95    0.44
   3   4  -2    2.94    0.54
  -3   4   2    2.48    0.44
  -2   4   2   17.36    0.99
   2   4  -2   14.26    0.83
   2   4  -2   13.99    0.91
  -1   4   2   11.16    0.78
   1   4  -2   12.17    0.78
  -1   4   2   11.23    0.42
   0   4   2   15.26    0.64
   0   4  -2   13.34    0.83
   0   4  -2   13.92    0.79
   0   4   2   14.21    0.89
  -1   4  -2  142.49    4.13
   1   4   2  135.31    4.13
   1   4   2  142.52    3.74
  -1   4  -2  140.45    3.82
   2   4   2   37.90    1.51
   2   4   2   35.40    1.63
  -2   4  -2   38.82    1.46
  -2   4  -2   38.89    1.66
  -3   4  -2   15.53    0.85
  -3   4  -2   13.17    0.95
   3   4   2   14.44    0.95
   3   4   2   14.31    1.00
  -4   4  -2    2.07    0.39
   4   4   2    2.02    0.50
   4   4   2    2.31    0.51
  -4   4  -2    2.29    0.51
  -5   4  -2    8.00    0.92
   5   4   2    9.06    1.01
  -5   4  -2    7.32    0.65
   5   4   2    8.69    0.97
  -6   4  -2   15.63    1.27
   6   4   2   16.98    1.37
   6   4   2   16.35    1.33
  -6   4  -2   16.20    1.05
  -7   4  -2    7.05    1.01
   7   4   2    7.34    1.08
   7   4   2    9.06    1.20
  -8   4  -2    0.35    0.38
   8   4   2    0.22    0.51
  -9   4  -2    2.76    0.74
 -10   4  -2    0.80    0.59
 -10  -4  -2    1.78    0.71
 -10   5   2   -0.41    0.49
  -9   5   2    2.37    0.78
   9   5  -2    0.19    0.45
   8   5  -2    4.01    0.95
  -8   5   2    5.11    0.91
  -7   5   2    0.03    0.26
   7   5  -2    0.58    0.36
   6   5  -2    6.84    0.99
   6   5  -2    5.77    0.78
  -6   5   2    5.60    0.83
  -5   5   2    1.63    0.45
   5   5  -2    1.86    0.46
   5   5  -2    2.26    0.56
   4   5  -2    0.27    0.25
  -4   5   2    0.09    0.18
   4   5  -2   -0.20    0.17
   3   5  -2    3.40    0.59
   3   5  -2    4.07    0.54
  -3   5   2    3.71    0.60
   2   5  -2    9.31    0.78
  -2   5   2    9.45    0.80
  -1   5   2   16.86    0.62
   1   5  -2   17.87    1.03
  -1   5   2   17.73    1.09
   1   5  -2   15.57    0.97
   0   5   2   54.13    2.17
   0   5  -2   52.59    1.92
   0   5   2   52.21    1.64
   0   5  -2   56.70    2.15
  -1   5  -2  244.30    6.14
  -1   5  -2  238.89    6.64
   1   5   2  232.97    6.65
   1   5   2  237.65    6.04
   2   5   2    0.73    0.32
  -2   5  -2    0.61    0.28
  -2   5  -2    0.60    0.27
   2   5   2    0.60    0.24
  -3   5  -2  470.26   12.26
   3   5   2  458.89   12.26
   3   5   2  462.79   11.63
  -3   5  -2  478.49   11.34
  -4   5  -2   11.56    0.81
   4   5   2   11.24    0.96
   4   5   2   11.87    1.03
  -4   5  -2    9.69    0.93
   5   5   2   21.02    1.45
  -5   5  -2   19.92    1.41
  -5   5  -2   17.78    1.07
   5   5   2   17.41    1.36
  -6   5  -2    0.01    0.25
   6   5   2    1.11    0.49
   6   5   2    0.64    0.41
  -7   5  -2    3.87    0.86
   7   5   2    3.95    0.88
   7   5   2    3.69    0.83
   8   5   2    5.07    1.04
  -8   5  -2    3.35    0.77
   9   5   2    6.85    1.31
  -9   5  -2    7.96    1.23
  -9   6   2    1.02    0.60
   9   6  -2    2.50    0.88
  -8   6   2    4.99    0.97
   8   6  -2    3.75    0.91
  -7   6   2   28.61    1.85
   7   6  -2   24.83    1.86
  -6   6   2    1.41    0.53
   6   6  -2    1.81    0.54
   5   6  -2  106.96    3.92
  -5   6   2  108.43    3.91
   5   6  -2  104.78    3.75
   4   6  -2   54.31    2.52
   4   6  -2   64.69    2.52
  -4   6   2   62.49    2.63
   3   6  -2    6.03    0.78
  -3   6   2    5.50    0.77
   3   6  -2    6.31    0.73
   2   6  -2   66.48    2.56
  -2   6   2   68.38    2.74
   1   6  -2    0.30    0.21
   1   6  -2    0.03    0.21
  -1   6   2    0.14    0.26
   0   6   2   17.43    0.83
   0   6  -2   18.68    1.06
   0   6   2   18.17    1.24
   0   6  -2   18.22    1.19
  -1   6  -2   29.65    1.57
   1   6   2   28.72    1.24
  -1   6  -2   26.87    1.28
   1   6   2   28.50    1.58
  -2   6  -2   32.05    1.74
  -2   6  -2   35.52    1.51
   2   6   2   35.67    1.57
   2   6   2   41.18    1.95
   3   6   2    1.65    0.51
  -3   6  -2    1.98    0.41
  -3   6  -2    0.84    0.36
   3   6   2    1.56    0.42
   4   6   2    0.48    0.31
   4   6   2    0.27    0.25
  -4   6  -2    0.26    0.28
   5   6   2    5.90    0.89
   5   6   2    5.03    0.87
  -5   6  -2    5.80    0.93
  -6   6  -2    0.05    0.27
   6   6   2    0.03    0.33
   6   6   2    0.33    0.35
   7   6   2    1.40    0.54
   7   6   2    1.75    0.68
  -7   6  -2    1.66    0.60
  -8   6  -2    8.76    1.29
   8   6   2    6.95    1.26
   8   6   2    7.73    1.21
  -9   6  -2   23.56    1.97
   9   6   2   20.54    2.00
  -9   7   2    0.26    0.53
  -8   7   2    2.16    0.69
   8   7  -2    3.32    0.93
   7   7  -2    3.38    0.85
  -7   7   2    1.63    0.58
  -6   7   2   85.33    3.57
   6   7  -2   80.39    3.57
   5   7  -2    2.26    0.60
  -5   7   2    1.30    0.54
   5   7  -2    1.12    0.47
   4   7  -2   40.70    2.11
  -4   7   2   42.05    2.20
   4   7  -2   41.01    2.03
   3   7  -2    8.04    0.94
  -3   7   2    8.99    1.04
  -2   7   2    4.53    0.79
   2   7  -2    3.78    0.66
   2   7  -2    3.35    0.62
   1   7  -2    0.04    0.21
  -1   7   2   -0.03    0.23
   1   7  -2    0.35    0.31
   0   7   2   10.79    1.05
   0   7  -2    8.42    0.76
   0   7  -2   10.40    0.98
   1   7   2    4.47    0.78
  -1   7  -2    3.47    0.52
  -1   7  -2    4.57    0.77
   2   7   2    9.86    1.00
  -2   7  -2   12.36    1.09
   2   7   2   10.34    0.80
  -3   7  -2    5.40    0.87
   3   7   2    3.51    0.72
   3   7   2    3.73    0.61
  -4   7  -2    0.10    0.29
   4   7   2    0.11    0.28
   4   7   2    0.18    0.30
   5   7   2    2.78    0.71
  -5   7  -2    1.93    0.65
   5   7   2    1.91    0.60
  -6   7  -2    1.44    0.61
   6   7   2    0.68    0.47
   6   7   2    0.83    0.50
   7   7   2   -0.11    0.30
   7   7   2    0.60    0.49
  -7   7  -2    0.28    0.44
   8   7   2    6.73    1.19
  -8   7  -2    7.77    1.36
   8   7   2    5.72    1.19
  -8   8   2    0.16    0.54
   8   8  -2    0.37    0.63
   7   8  -2    2.41    0.71
  -7   8   2    1.74    0.70
  -6   8   2    0.21    0.39
   6   8  -2    0.08    0.35
   5   8  -2    1.20    0.51
  -5   8   2    0.77    0.48
   4   8  -2    0.86    0.37
  -4   8   2   -0.41    0.21
   4   8  -2    0.12    0.23
  -3   8   2    3.51    0.80
   3   8  -2    2.62    0.61
   3   8  -2    2.51    0.63
   2   8  -2    6.61    0.90
  -2   8   2    5.69    0.94
   2   8  -2    6.64    0.82
   1   8  -2   10.36    0.89
   1   8  -2    8.99    1.06
  -1   8   2   10.70    1.20
   0   8  -2    5.68    0.88
   0   8   2    6.08    0.98
   1   8   2    2.66    0.68
  -1   8  -2    2.66    0.68
  -2   8  -2  132.52    4.72
   2   8   2  129.20    4.75
   3   8   2    0.03    0.34
  -3   8  -2    0.01    0.34
   3   8   2    0.55    0.34
  -4   8  -2   56.16    2.79
   4   8   2   51.91    2.46
   4   8   2   57.22    2.80
   5   8   2    0.20    0.33
  -5   8  -2    0.00    0.37
   5   8   2    0.11    0.37
  -6   8  -2    0.83    0.53
   6   8   2    0.98    0.58
   6   8   2    0.31    0.42
   7   8   2    0.23    0.37
  -7   8  -2   -0.11    0.42
   7   8   2    0.52    0.53
   8   8   2    0.74    0.57
   8   8   2    2.38    0.89
   7   9  -2    0.75    0.71
  -7   9   2    0.89    0.65
  -6   9   2    2.44    0.79
   6   9  -2    2.59    0.73
   5   9  -2   -0.14    0.34
  -5   9   2    0.53    0.48
   4   9  -2    0.20    0.34
  -4   9   2    1.15    0.53
   3   9  -2   -0.26    0.28
  -3   9   2    0.42    0.42
   3   9  -2   -0.07    0.28
   2   9  -2   -0.31    0.27
  -2   9   2    0.13    0.40
   1   9  -2    2.33    0.69
  -1   9   2    2.78    0.74
   0   9   2    0.20    0.33
   0   9  -2   -0.01    0.31
   1   9   2    0.00    0.32
  -1   9  -2   -0.46    0.31
   2   9   2    1.19    0.56
  -2   9  -2    1.35    0.61
   3   9   2    0.17    0.36
  -3   9  -2    0.03    0.40
  -4   9  -2    2.24    0.75
   4   9   2    2.35    0.75
   5   9   2    6.84    1.08
  -5   9  -2    6.89    1.20
   6   9   2    0.74    0.44
   6   9   2    0.68    0.50
  -6   9  -2   -0.21    0.29
   7   9   2    0.15    0.62
   7   9   2    0.78    0.49
   6  10  -2    1.31    0.69
   5  10  -2    7.67    1.21
  -5  10   2   11.73    1.55
  -4  10   2    1.31    0.59
  -3  10   2    0.60    0.51
   3  10  -2    1.20    0.54
  -2  10   2    2.68    0.80
   2  10  -2    3.99    0.91
   1  10  -2    0.92    0.56
  -1  10   2    0.47    0.51
   0  10   2   -0.30    0.35
   0  10  -2    0.66    0.48
   1  10   2    0.16    0.41
  -1  10  -2    0.47    0.47
   2  10   2    2.71    0.83
  -2  10  -2    3.14    0.86
   3  10   2    0.22    0.40
  -3  10  -2   -0.34    0.36
  -4  10  -2   -0.36    0.36
   4  10   2    2.38    0.76
  -5  10  -2    0.38    0.41
   5  10   2    0.33    0.35
   6  10   2    0.40    0.41
  -3  11   2    0.45    0.42
   2  11  -2    6.45    1.19
  -1  11   2    0.28    0.35
   1  11  -2    3.81    0.94
   0  11  -2    4.30    1.03
  -1  11  -2    2.81    0.80
   1  11   2   -0.29    0.43
  -2  11  -2    1.62    0.67
   2  11   2    2.92    0.89
   3  11   2    1.58    0.67
  -3  11  -2   -0.26    0.36
   4  11   2    0.91    0.57
   1  12  -2    3.47    0.98
   0  12  -2    1.95    0.78
  10   0  -3   -0.08    0.42
   9   0  -3   -0.01    0.43
  -8   0   3    0.08    0.20
   8   0  -3    0.24    0.36
  -7   0   3    0.12    0.18
   7   0  -3    0.11    0.27
   6   0  -3   -0.03    0.22
  -6   0   3    0.07    0.18
   5   0  -3   -0.16    0.17
  -5   0   3    0.09    0.12
  -4   0   3    0.01    0.16
   4   0  -3    0.08    0.19
  -3   0   3    0.07    0.10
   3   0  -3    0.00    0.11
  -2   0   3    0.34    0.09
  -2   0   3    0.26    0.13
   1   0  -3   -0.09    0.09
  -1   0   3   -0.22    0.08
  -1   0   3   -0.11    0.06
   0   0   3    0.01    0.08
   0   0  -3    0.08    0.11
   0   0   3    0.02    0.08
  -1   0  -3    0.22    0.13
   1   0   3    0.08    0.11
  -2   0  -3    0.01    0.11
  -3   0  -3   -0.51    0.11
  -4   0  -3   -0.27    0.14
  -4   0  -3   -0.34    0.15
  -5   0  -3    0.04    0.13
  -5   0  -3   -0.18    0.15
  -6   0  -3   -0.12    0.15
  -6   0  -3    0.35    0.24
  -7   0  -3    0.09    0.17
  -7   0  -3   -0.10    0.21
  -8   0  -3    0.40    0.27
  -8   0  -3    0.33    0.29
  -9   0  -3    0.35    0.32
 -10   0  -3    0.15    0.36
  11   1  -3    0.37    0.47
  10   1  -3   12.45    1.51
   9  -1  -3    0.06    0.28
   9   1  -3    0.14    0.42
   8   1  -3    0.21    0.36
   8  -1  -3   -0.06    0.27
   7  -1  -3   15.53    1.17
   7   1  -3   15.89    1.24
  -7  -1   3   13.35    0.90
   6   1  -3    2.18    0.55
  -6  -1   3    2.10    0.39
   6  -1  -3    2.37    0.50
   5   1  -3   63.89    2.46
  -5  -1   3   66.32    2.18
   5  -1  -3   69.79    2.37
  -4   1   3    1.37    0.28
   4   1  -3    0.65    0.29
  -4  -1   3    1.02    0.23
   4  -1  -3    1.48    0.33
   3  -1  -3   32.97    1.20
  -3   1   3   32.62    1.18
  -3  -1   3   33.48    1.22
   3   1  -3   33.25    1.39
  -2   1   3    2.53    0.36
  -2   1   3    2.36    0.25
   2   1  -3    2.29    0.34
  -2  -1   3    2.43    0.30
   2  -1  -3    2.50    0.26
  -1   1   3   78.87    2.27
  -1   1   3   80.27    2.20
   1  -1  -3   86.03    2.10
   1   1  -3   77.40    2.28
  -1  -1   3   80.57    2.25
   0  -1  -3  244.01    5.68
   0   1  -3  238.69    5.84
   0   1   3  239.68    5.98
   0  -1   3  231.37    5.77
   1   1   3  237.73    5.52
   1   1   3  233.26    5.95
  -1  -1  -3  223.74    5.63
  -1   1  -3  228.80    5.70
  -2  -1  -3  262.80    6.21
  -2  -1  -3  258.25    6.57
   2   1   3  275.85    6.95
  -2   1  -3  262.84    6.57
  -3  -1  -3    0.14    0.16
  -3  -1  -3   -0.09    0.12
  -3   1  -3   -0.12    0.11
   3   1   3   -0.02    0.15
  -4  -1  -3  606.99   13.97
  -4  -1  -3  610.73   14.84
  -4   1  -3  630.76   14.80
  -5  -1  -3   41.40    1.72
  -5   1  -3   39.89    1.74
  -5  -1  -3   37.20    1.77
  -6  -1  -3   34.83    1.69
  -6   1  -3   34.70    1.70
  -6  -1  -3   33.25    1.75
  -7  -1  -3    0.05    0.23
  -7  -1  -3    0.01    0.20
  -7   1  -3    0.22    0.21
  -8  -1  -3    2.83    0.66
  -8   1  -3    2.87    0.60
  -8  -1  -3    4.33    0.77
  -9  -1  -3    6.31    1.01
  -9   1  -3    5.06    0.89
  -9  -1  -3    5.81    0.99
 -10   1  -3    5.12    0.95
 -10  -1  -3    7.54    1.14
 -10  -1  -3    5.42    1.04
  11   2  -3   -0.13    0.46
  10   2  -3    4.45    1.02
   9   2  -3    0.55    0.52
  -9   2   3    0.01    0.27
  -8   2   3    3.83    0.64
   8   2  -3    3.00    0.78
   7   2  -3    0.86    0.45
  -7   2   3    1.50    0.40
   7  -2  -3    1.85    0.47
  -6  -2   3   16.71    0.90
   6   2  -3   16.97    1.25
   6  -2  -3   16.36    1.04
  -6   2   3   17.09    1.04
   5   2  -3    6.53    0.77
  -5   2   3    6.26    0.56
   5  -2  -3    6.15    0.58
  -5  -2   3    5.45    0.47
   4   2  -3  484.02   12.24
  -4  -2   3  501.82   11.72
  -4   2   3  492.28   12.37
   4  -2  -3  512.96   11.77
   3   2  -3   34.13    1.51
   3   2  -3   36.64    1.24
   3  -2  -3   33.17    1.15
  -3  -2   3   37.51    1.28
  -3   2   3   36.38    1.38
  -2   2   3  109.59    3.10
   2   2  -3  107.49    3.16
  -2  -2   3  108.43    2.94
   2   2  -3  109.57    2.88
   2  -2  -3  109.08    2.68
   1   2  -3    0.10    0.09
   1  -2  -3    0.20    0.08
  -1  -2   3    0.22    0.12
   1   2  -3   -0.13    0.13
  -1   2   3    0.13    0.12
   0   2  -3  173.04    4.33
   0   2  -3  170.96    4.37
   0   2   3  158.05    4.17
   0   2   3  170.38    4.47
   0  -2  -3  167.60    4.07
  -1   2  -3    0.15    0.15
  -1  -2  -3    0.05    0.07
  -1  -2  -3    0.10    0.10
   1   2   3    0.31    0.16
   1   2   3    0.25    0.10
  -2  -2  -3   21.69    0.95
   2   2   3   24.44    1.16
  -2  -2  -3   24.71    1.06
  -2   2  -3   24.53    1.06
   3   2   3    9.53    0.76
  -3  -2  -3    8.46    0.67
  -3   2  -3    9.45    0.66
  -3  -2  -3    9.36    0.65
   4   2   3   10.15    0.86
  -4  -2  -3   10.53    0.80
  -4  -2  -3    9.74    0.74
  -4   2  -3    9.31    0.71
  -5  -2  -3    1.49    0.40
   5   2   3    0.77    0.36
  -5  -2  -3    1.22    0.38
  -5   2  -3    1.50    0.37
  -6  -2  -3    1.48    0.44
  -6   2  -3    1.93    0.42
  -6  -2  -3    1.70    0.43
  -7  -2  -3   -0.06    0.20
  -7  -2  -3   -0.09    0.20
  -7   2  -3    0.31    0.23
  -8  -2  -3    5.58    0.90
  -8   2  -3    6.27    0.87
  -8  -2  -3    7.13    1.03
  -9   2  -3    0.86    0.43
  -9  -2  -3    1.08    0.48
  -9  -2  -3    0.86    0.39
 -10   2  -3    9.27    1.21
 -10  -2  -3   12.01    1.48
 -10  -2  -3    9.66    1.29
  10   3  -3    1.14    0.61
   9   3  -3   -0.05    0.40
  -9   3   3    0.45    0.29
   8   3  -3   11.48    1.33
  -8   3   3   12.01    1.02
  -7   3   3   12.21    0.98
   7   3  -3   11.60    1.24
   6   3  -3    7.15    0.93
  -6   3   3    6.34    0.72
  -5   3   3   26.18    1.01
  -5   3   3   24.27    1.30
   5   3  -3   25.71    1.50
  -5  -3   3   26.54    1.09
   5   3  -3   27.56    1.29
  -5   3   3   25.05    1.06
  -4   3   3    2.02    0.23
  -4   3   3    2.20    0.26
   4   3  -3    2.41    0.51
   4   3  -3    2.23    0.36
  -4  -3   3    2.25    0.31
  -4   3   3    2.33    0.41
  -3   3   3    0.22    0.15
  -3  -3   3    0.07    0.09
  -3   3   3    0.17    0.09
   3   3  -3    0.02    0.12
   3   3  -3    0.13    0.20
  -3   3   3    0.15    0.08
   2   3  -3   13.48    0.67
   2   3  -3   13.24    0.85
  -2   3   3   14.81    0.83
   1   3  -3   42.68    1.45
  -1   3   3   45.88    1.66
   1   3  -3   44.72    1.66
   0  -3  -3   31.58    0.95
   0   3  -3   32.34    1.31
   0   3   3   30.68    1.32
   0   3  -3   32.52    1.24
   0  -3  -3   32.13    1.02
  -1   3  -3   51.07    1.83
   1   3   3   53.66    1.69
   1   3   3   55.65    1.96
   1   3   3   54.75    1.56
  -1   3  -3   52.96    1.85
  -2   3  -3   23.01    1.16
   2   3   3   21.52    1.17
   2   3   3   23.92    0.75
   2   3   3   25.27    1.10
  -2   3  -3   24.48    1.10
  -3   3  -3    3.08    0.44
   3   3   3    2.80    0.46
   3   3   3    2.86    0.50
   4   3   3   32.74    1.71
   4   3   3   31.99    1.58
  -4   3  -3   32.19    1.44
  -5   3  -3    0.10    0.19
   5   3   3    0.51    0.29
   5   3   3   -0.15    0.24
  -6   3  -3    7.64    0.81
   6   3   3    6.21    0.92
   6   3   3    7.10    0.98
  -7   3  -3    0.86    0. -7  -3  -3    0.90    0.40
  -7  -3  -3    0.43    0.33
  -8   3  -3    1.83    0.47
  -8  -3  -3    0.75    0.42
  -8  -3  -3    1.04    0.46
  -9  -3  -3    1.27    0.50
  -9  -3  -3    0.97    0.49
  -9   3  -3    1.71    0.52
 -10  -3  -3    2.58    0.79
 -10  -3  -3    3.61    0.90
  10   4  -3    0.08    0.40
 -10   4   3    0.42    0.39
  -9   4   3    0.84    0.42
   9   4  -3    0.39    0.48
   8   4  -3    0.24    0.38
  -8   4   3    0.44    0.30
  -7   4   3    2.42    0.60
   7   4  -3    2.22    0.65
  -6   4   3    3.42    0.61
   6   4  -3    4.84    0.85
   5   4  -3    8.76    0.74
  -5   4   3    8.05    0.77
   5   4  -3    9.35    1.00
   4   4  -3    3.47    0.62
  -4  -4   3    4.07    0.38
   4   4  -3    2.68    0.44
  -4   4   3    3.73    0.55
  -3   4   3    2.66    0.47
   3   4  -3    2.62    0.39
   3   4  -3    2.90    0.54
   2   4  -3    2.12    0.44
  -2   4   3    2.11    0.41
   2   4  -3    2.47    0.35
  -1   4   3    0.08    0.14
   1   4  -3    0.30    0.22
   1   4  -3    0.22    0.15
   0   4   3    0.42    0.22
   0   4  -3    0.64    0.26
   0   4  -3    0.03    0.09
   0   4   3    0.44    0.14
  -1   4  -3   14.16    0.86
   1   4   3   15.13    0.76
  -1   4  -3   15.62    0.93
   1   4   3   15.95    0.98
  -2   4  -3   23.37    1.15
   2   4   3   22.79    1.12
   2   4   3   23.85    0.78
   2   4   3   21.69    1.25
  -2   4  -3   25.08    1.25
  -3   4  -3  108.23    3.57
   3   4   3  107.05    3.38
   3   4   3  106.58    3.59
  -3   4  -3  103.66    3.20
   4   4   3   39.09    2.01
  -4   4  -3   41.85    1.71
  -4   4  -3   43.19    2.03
   4   4   3   44.66    1.97
  -5   4  -3   35.78    1.92
  -5   4  -3   32.83    1.56
   5   4   3   33.82    1.93
   5   4   3   36.48    1.89
  -6   4  -3    3.23    0.70
   6   4   3    3.62    0.75
  -6   4  -3    2.89    0.54
   6   4   3    3.17    0.73
   7   4   3    0.74    0.48
  -7   4  -3    0.57    0.31
   7   4   3    1.10    0.50
  -8  -4  -3    0.98    0.48
  -8  -4  -3    0.30    0.39
  -8   4  -3    0.80    0.41
  -9  -4  -3    0.32    0.40
  -9   4  -3    0.46    0.41
  -9  -4  -3    0.01    0.31
 -10   5   3    0.89    0.56
  -9   5   3    0.31    0.35
   9   5  -3    0.45    0.47
   8   5  -3    0.31    0.47
  -8   5   3    0.47    0.35
   7   5  -3    0.27    0.35
  -7   5   3   -0.14    0.22
   6   5  -3    1.67    0.58
  -6   5   3    1.31    0.45
   5   5  -3    2.62    0.63
   5   5  -3    3.58    0.57
  -5   5   3    3.11    0.62
   4   5  -3    0.50    0.27
  -4   5   3    0.17    0.22
   4   5  -3    0.06    0.21
   3   5  -3   19.26    1.07
   3   5  -3   19.02    1.26
  -3   5   3   20.11    1.22
   2   5  -3    2.35    0.40
  -2   5   3    1.66    0.42
   2   5  -3    2.14    0.44
   1  -5  -3    0.08    0.08
   1  -5  -3    0.06    0.06
   1   5  -3    0.08    0.20
   1   5  -3    0.07    0.17
  -1   5   3    0.12    0.18
   0   5   3    0.81    0.20
   0   5  -3    1.36    0.35
   0   5  -3    0.55    0.26
   0   5   3    1.58    0.40
   1   5   3    0.12    0.13
  -1   5  -3    0.36    0.21
  -1   5  -3   -0.07    0.19
   1   5   3    0.01    0.17
   2   5   3    0.15    0.19
  -2   5  -3   -0.03    0.22
   2   5   3    0.23    0.24
  -2   5  -3    0.26    0.20
  -3   5  -3   10.47    0.93
   3   5   3   11.30    0.98
  -3   5  -3   10.94    0.82
   3   5   3    9.63    0.81
  -4   5  -3    3.12    0.64
   4   5   3    3.25    0.65
   4   5   3    3.44    0.64
  -4   5  -3    3.01    0.52
  -5   5  -3   21.71    1.24
   5   5   3   22.72    1.50
   5   5   3   20.13    1.51
  -5   5  -3   21.98    1.52
   6   5   3   11.80    1.26
   6   5   3   11.76    1.27
  -6   5  -3    8.00    1.10
   7   5   3    0.23    0.43
  -7   5  -3    0.56    0.46
   7   5   3    0.31    0.35
  -8   5  -3   -0.25    0.33
  -9  -5  -3    0.11    0.35
  -9   5  -3    4.03    0.98
  -9  -5  -3   -0.11    0.34
   9   6  -3    0.35    0.59
  -9   6   3    0.14    0.41
  -8   6   3   -0.15    0.26
   8   6  -3    1.08    0.53
  -7   6   3    0.09    0.28
   7   6  -3    0.23    0.36
   6   6  -3  107.00    4.21
  -6   6   3  114.64    4.12
  -5   6   3    0.78    0.39
   5   6  -3    0.10    0.31
  -4   6   3  325.77    9.20
   4   6  -3  329.55    9.10
   4   6  -3  337.60    8.99
  -3   6   3   35.83    1.85
   3   6  -3   35.34    1.84
   3   6  -3   34.07    1.64
   2   6  -3   85.37    2.94
  -2   6   3   85.19    3.17
   2   6  -3   83.79    3.04
   1   6  -3   18.53    1.17
  -1   6   3   18.78    1.28
   0   6  -3   10.95    0.85
   0   6  -3    9.28    0.86
   0   6   3   10.91    0.97
  -1   6  -3   26.14    1.47
   1   6   3   25.30    1.15
  -1   6  -3   27.29    1.35
   1   6   3   25.48    1.54
  -2   6  -3   21.37    1.20
   2   6   3   22.43    1.17
  -2   6  -3   22.15    1.39
   2   6   3   20.74    1.39
  -3   6  -3    3.15    0.54
   3   6   3    2.27    0.58
  -3   6  -3    2.61    0.61
   3   6   3    3.59    0.61
   4   6   3    0.21    0.28
  -4   6  -3    0.24    0.32
   4   6   3    0.58    0.37
  -5   6  -3    7.46    1.07
   5   6   3    7.17    0.99
   5   6   3    5.74    0.89
   6   6   3    6.19    1.03
   6   6   3    5.18    0.94
  -6   6  -3    6.51    1.05
   7   6   3    0.93    0.49
  -7   6  -3    2.11    0.70
   7   6   3    1.83    0.67
   8   6   3   -0.04    0.46
   8   6   3    0.41    0.48
  -8   6  -3    0.53    0.47
  -9  -6  -3    0.27    0.35
  -9  -6  -3    0.27    0.35
  -9   7   3    0.56    0.62
   8   7  -3    0.23    0.43
  -8   7   3    0.35    0.40
  -7   7   3    1.94    0.61
   7   7  -3    1.26    0.56
   6   7  -3    7.67    1.16
  -6   7   3    7.47    1.09
  -5   7   3  164.49    5.44
   5   7  -3  154.31    5.33
  -4   7   3   10.29    1.13
   4   7  -3    9.29    0.89
   4   7  -3    9.70    1.11
   3   7  -3  216.27    6.42
  -3   7   3  212.91    6.61
  -2   7   3   -0.08    0.26
   2   7  -3    0.28    0.30
   2   7  -3    0.53    0.31
   1   7  -3    0.06    0.24
  -1   7   3   -0.12    0.19
   1   7  -3    0.02    0.25
   0   7   3   -0.19    0.25
   0   7  -3   -0.04    0.22
   0   7  -3    0.14    0.29
  -1   7  -3   -0.09    0.21
  -1   7  -3   -0.25    0.20
   1   7   3   -0.20    0.24
   2   7   3    6.63    0.71
   2   7   3    7.97    1.00
  -2   7  -3    6.86    0.92
   3   7   3    3.61    0.64
   3   7   3    4.26    0.80
  -3   7  -3    3.18    0.71
   4   7   3   24.56    1.68
  -4   7  -3   23.00    1.66
   4   7   3   24.85    1.54
   5   7   3    0.08    0.27
  -5   7  -3    0.19    0.33
   5   7   3    0.53    0.44
   6   7   3    3.43    0.79
   6   7   3    3.22    0.82
  -6   7  -3    3.40    0.86
   7   7   3    0.28    0.50
   7   7   3    1.02    0.56
  -7   7  -3    1.00    0.59
   8   7   3    0.10    0.59
   8   7   3    0.63    0.48
  -8   7  -3    0.16    0.52
   8   8  -3    0.43    0.65
  -8   8   3    1.07    0.65
  -7   8   3    0.44    0.46
   7   8  -3    0.15    0.40
   6   8  -3    1.49    0.52
  -6   8   3    0.23    0.40
   5   8  -3    2.91    0.68
  -5   8   3    4.29    0.89
  -4   8   3    9.14    1.19
   4   8  -3   10.47    1.19
   3   8  -3   13.38    1.14
   3   8  -3   16.32    1.28
  -3   8   3   16.98    1.38
  -2   8   3    0.53    0.35
   2   8  -3    1.37    0.44
   2   8  -3    0.09    0.20
  -1   8   3    5.06    0.91
   1   8  -3    4.63    0.70
   1   8  -3    5.92    0.89
   0   8  -3    0.49    0.28
   0   8  -3    1.15    0.47
   0   8   3    1.81    0.60
   1   8   3    2.35    0.67
  -1   8  -3    3.70    0.80
  -2   8  -3   15.80    1.35
   2   8   3   15.78    1.38
   3   8   3    3.52    0.83
  -3   8  -3    3.29    0.75
   4   8   3    0.72    0.42
  -4   8  -3    0.69    0.48
   4   8   3    0.79    0.47
  -5   8  -3    1.78    0.69
   5   8   3    3.18    0.79
   5   8   3    1.63    0.63
   6   8   3    0.36    0.41
   6   8   3    0.79    0.42
  -6   8  -3    0.03    0.40
   7   8   3    5.83    1.14
   7   8   3    6.19    1.16
   8   8   3    0.11    0.46
  -7   9   3    0.30    0.53
   7   9  -3   -0.10    0.53
  -6   9   3    0.26    0.43
   6   9  -3    0.64    0.49
  -5   9   3    2.02    0.69
   5   9  -3    2.82    0.67
  -4   9   3    2.04    0.65
   4   9  -3    2.95    0.73
  -3   9   3    3.08    0.81
   3   9  -3    3.03    0.69
  -2   9   3    2.85    0.80
   2   9  -3    3.60    0.70
   2   9  -3    4.35    0.81
   1   9  -3    3.49    0.81
  -1   9   3    2.88    0.83
   0   9  -3    5.35    0.95
   0   9   3    4.34    0.92
   1   9   3    1.44    0.59
  -1   9  -3    1.05    0.57
   2   9   3    7.98    1.19
  -2   9  -3    8.04    1.18
   3   9   3    1.37    0.58
  -3   9  -3    1.01    0.52
   4   9   3   32.72    2.20
  -4   9  -3   31.94    2.17
  -5   9  -3    1.11    0.62
   5   9   3    1.44    0.59
  -6   9  -3   -0.24    0.33
   6   9   3    0.59    0.40
   7   9   3    1.17    0.72
   7   9   3   -0.04    0.47
   6  10  -3   -0.10    0.59
   5  10  -3    0.20    0.44
  -5  10   3    0.39    0.43
  -4  10   3    7.62    1.24
  -3  10   3    0.36    0.45
   2  10  -3    2.06    0.70
  -2  10   3    3.21    0.86
  -1  10   3    1.80    0.75
   1  10  -3    2.31    0.70
   0  10  -3    0.52    0.49
   0  10   3   -0.52    0.32
   1  10   3   -0.06    0.36
  -1  10  -3    0.25    0.42
   2  10   3    3.77    0.96
  -2  10  -3    3.44    0.95
   3  10   3    2.45    0.81
  -3  10  -3    2.63    0.81
  -4  10  -3    0.05    0.35
   4  10   3   -0.07    0.34
   5  10   3    6.66    1.18
  -3  11   3    0.09    0.39
  -2  11   3    0.02    0.31
   1  11  -3    0.30    0.45
  -1  11   3    0.11    0.39
   0  11  -3   -0.46    0.40
   0  11   3    0.19    0.41
  -1  11  -3   -0.30    0.38
   1  11   3    0.21    0.38
   2  11   3    0.22    0.40
  -2  11  -3    0.31    0.38
   3  11   3   -0.25    0.45
  -3  11  -3    0.73    0.53
   0  12  -3    6.53    1.34
  10   0  -4  137.69    5.14
   9   0  -4    2.96    0.77
   8   0  -4    1.09    0.46
  -8   0   4    0.41    0.27
   7   0  -4    0.94    0.43
  -7   0   4    1.23    0.36
   6   0  -4   22.42    1.35
  -6   0   4   20.87    1.20
  -5   0   4    4.03    0.55
   5   0  -4    3.88    0.54
  -4   0   4   -0.14    0.11
   4   0  -4    0.07    0.15
  -3   0   4  234.43    6.00
  -3   0   4  235.77    5.84
  -2   0   4  198.01    4.86
  -2   0   4  197.41    5.05
   1   0  -4  158.96    4.01
  -1   0   4  159.30    4.07
  -1   0   4  152.77    3.90
   0   0   4    6.85    0.40
   0   0   4    7.65    0.50
   0   0  -4    7.03    0.47
  -1   0  -4    2.57    0.34
   1   0   4    2.73    0.32
   1   0   4    3.24    0.35
  -2   0  -4    0.21    0.15
  -3   0  -4   12.82    0.81
  -4   0  -4 1345.33   31.12
  -5   0  -4  176.99    5.17
  -6   0  -4  464.07   11.91
  -7   0  -4   33.13    1.85
  -8   0  -4    0.32    0.30
  -9   0  -4    3.72    0.77
 -10   0  -4    4.13    0.96
  11   1  -4    3.99    0.98
  10   1  -4   15.92    1.67
   9   1  -4    1.51    0.62
  -9   1   4    0.75    0.44
   8  -1  -4   14.16    1.21
   8   1  -4   15.94    1.34
  -7   1   4    0.06    0.14
   7   1  -4   -0.10    0.28
  -7  -1   4   -0.14    0.15
  -7   1   4    0.27    0.29
   7  -1  -4    0.10    0.31
   6   1  -4   13.54    1.09
  -6  -1   4   14.48    0.91
  -6   1   4   15.10    0.90
   6  -1  -4   14.02    1.00
  -5   1   4   33.39    1.36
  -5  -1   4   33.44    1.43
   5  -1  -4   34.80    1.51
   5   1  -4   31.03    1.58
  -4  -1   4   12.45    0.76
   4   1  -4   11.70    0.86
   4  -1  -4   11.66    0.75
  -4   1   4   14.92    0.95
  -4   1   4   13.61    0.70
  -3  -1   4    0.78    0.22
  -3   1   4    1.24    0.29
   3   1  -4    0.79    0.27
   3  -1  -4    0.54    0.20
  -3   1   4    1.22    0.22
  -2   1   4  205.66    5.28
  -2  -1   4  207.21    5.20
   2  -1  -4  207.64    5.03
   2   1  -4  200.70    5.27
  -2   1   4  200.67    5.17
   1   1  -4  287.44    6.78
  -1  -1   4  269.57    6.69
   1   1  -4  273.45    6.77
  -1   1   4  272.86    6.71
  -1   1   4  260.03    6.76
   1  -1  -4  281.46    6.55
   0   1   4   93.27    2.56
   0   1   4   86.66    2.46
   0  -1   4   88.89    2.55
   0   1  -4   85.03    2.55
   1   1   4    3.15    0.32
   1   1   4    3.69    0.41
  -1   1  -4    2.91    0.39
  -1  -1  -4    3.37    0.37
  -2  -1  -4  202.81    5.32
   2   1   4  209.31    5.62
  -2   1  -4  202.46    5.34
  -3  -1  -4   21.04    1.11
   3   1   4   22.87    1.21
  -3   1  -4   20.14    1.07
  -4   1  -4  288.15    7.48
  -4  -1  -4  291.88    7.57
  -4  -1  -4  280.16    7.08
  -5  -1  -4    0.46    0.26
  -5   1  -4    0.10    0.17
  -5  -1  -4    0.04    0.16
  -6  -1  -4    0.17    0.23
  -6  -1  -4    0.61    0.26
  -6   1  -4    1.02    0.31
  -7   1  -4    1.89    0.48
  -7  -1  -4    1.81    0.50
  -7  -1  -4    1.70    0.49
  -8   1  -4    0.26    0.28
  -8  -1  -4    0.28    0.24
  -8  -1  -4    0.25    0.32
  -9  -1  -4    2.67    0.69
  -9   1  -4    2.17    0.61
 -10  -1  -4    0.41    0.44
 -10   1  -4    0.63    0.46
  11   2  -4    5.10    1.16
  10   2  -4    0.22    0.50
   9   2  -4    3.15    0.81
   8   2  -4    3.26    0.78
  -8   2   4    3.53    0.59
  -7   2   4    0.59    0.24
   7   2  -4    1.23    0.47
   6   2  -4   -0.02    0.28
  -6  -2   4   -0.01    0.13
   6  -2  -4   -0.01    0.19
  -6   2   4    0.24    0.16
  -5   2   4  141.87    4.20
   5   2  -4  141.48    4.47
   5  -2  -4  152.54    4.09
  -5  -2   4  145.92    4.03
   4   2  -4   48.05    1.99
  -4  -2   4   47.20    1.67
   4  -2  -4   47.20    1.61
  -4   2   4   45.88    1.71
   3   2  -4 1039.03   24.15
  -3  -2   4 1019.30   23.27
   3   2  -4  957.97   23.59
   3  -2  -4 1039.11   23.18
  -3   2   4 1021.29   24.38
  -2   2   4    0.18    0.16
  -2   2   4    0.34    0.16
   2   2  -4    0.19    0.10
   2   2  -4    0.21    0.19
  -2  -2   4    0.22    0.13
   2  -2  -4    0.36    0.12
   1   2  -4  357.13    8.45
   1  -2  -4  361.14    8.12
   1   2  -4  346.35    8.53
  -1   2   4  338.90    8.69
  -1   2   4  351.33    8.44
  -1  -2   4  329.87    8.37
   0   2  -4    0.07    0.15
   0   2  -4    0.21    0.11
   0  -2  -4    0.01    0.09
   0   2   4    0.02    0.11
   0   2   4   -0.03    0.07
  -1   2  -4    1.50    0.33
   1   2   4    1.94    0.34
   1   2   4    1.52    0.24
  -2   2  -4    0.26    0.19
  -2  -2  -4    0.10    0.14
   2   2   4    0.02    0.14
   2   2   4    0.08    0.08
  -2  -2  -4   -0.03    0.13
  -3  -2  -4    0.23    0.18
   3   2   4    0.36    0.21
  -3   2  -4    0.19    0.19
  -3  -2  -4    0.13    0.15
   4   2   4   68.99    2.71
  -4  -2  -4   71.05    2.53
  -4   2  -4   68.88    2.46
  -4  -2  -4   66.57    2.34
  -5   2  -4    0.47    0.27
  -5  -2  -4    1.16    0.35
   5   2   4    1.14    0.41
  -5  -2  -4    0.78    0.29
  -6  -2  -4   26.89    1.58
  -6  -2  -4   24.45    1.44
  -6   2  -4   25.83    1.47
  -7   2  -4    1.03    0.36
  -7  -2  -4    0.91    0.38
  -7  -2  -4    0.78    0.39
  -8  -2  -4   -0.16    0.27
  -8  -2  -4   -0.08    0.24
  -8   2  -4    0.47    0.31
  -9  -2  -4   -0.32    0.25
  -9   2  -4    0.35    0.32
  -9  -2  -4   -0.40    0.25
 -10  -2  -4    0.63    0.53
 -10   2  -4    0.56    0.52
 -10  -2  -4   -0.21    0.40
  10   3  -4    0.27    0.46
   9   3  -4    1.49    0.65
  -8   3   4    2.03    0.49
   8   3  -4    3.04    0.79
  -7   3   4    4.80    0.68
   7   3  -4    4.88    0.89
   6   3  -4    1.03    0.44
  -6   3   4    0.75    0.31
   5   3  -4    0.86    0.41
  -5   3   4    0.97    0.30
  -5  -3   4    0.72    0.22
   4  -3  -4   26.98    0.98
  -4  -3   4   27.43    1.15
   4   3  -4   24.62    1.08
  -4   3   4   26.63    1.27
   4   3  -4   24.48    1.43
  -3  -3   4    0.87    0.24
   3   3  -4    0.25    0.13
   3   3  -4    0.24    0.23
   3  -3  -4    0.64    0.13
  -3   3   4    0.35    0.19
  -2   3   4   40.27    1.59
   2   3  -4   39.19    1.67
  -2  -3   4   40.50    1.49
   2   3  -4   40.14    1.32
   1  -3  -4   46.19    1.26
   1   3  -4   46.19    1.78
   1   3  -4   46.76    1.52
  -1   3   4   46.35    1.71
   0   3   4    1.76    0.30
   0   3   4    1.92    0.36
   0   3  -4    1.86    0.38
   0  -3  -4    1.70    0.23
   0   3  -4    1.68    0.29
   1   3   4    1.26    0.32
  -1  -3  -4    1.17    0.25
  -1  -3  -4    1.37    0.25
   1   3   4    1.69    0.25
  -1   3  -4    1.74    0.38
  -2  -3  -4    2.87    0.38
  -2  -3  -4    2.33    0.38
   2   3   4    2.69    0.24
  -2   3  -4    2.43    0.42
   2   3   4    2.59    0.  -3   3  -4    3.94    0.52
  -3  -3  -4    3.45    0.47
   3   3   4    3.38    0.58
  -3  -3  -4    3.60    0.50
  -4  -3  -4    4.56    0.63
  -4  -3  -4    4.98    0.61
   4   3   4    5.12    0.74
  -4   3  -4    5.17    0.62
  -5  -3  -4    0.99    0.35
  -5   3  -4    1.12    0.38
   5   3   4    0.73    0.37
  -5  -3  -4    1.04    0.36
  -6   3  -4    4.15    0.68
   6   3   4    3.60    0.80
  -6  -3  -4    2.20    0.51
  -6  -3  -4    3.73    0.69
  -7   3  -4    4.88    0.79
  -7  -3  -4    3.67    0.73
  -7  -3  -4    4.45    0.84
  -8   3  -4    0.21    0.30
  -8  -3  -4    0.07    0.31
  -8  -3  -4    0.11    0.29
  -9  -3  -4    0.18    0.31
  -9  -3  -4    0.48    0.44
  -9   3  -4    1.24    0.53
  10   4  -4    0.47    0.39
  -9   4   4   16.09    1.32
   9   4  -4   13.93    1.60
   8   4  -4    1.18    0.59
  -8   4   4    1.47    0.46
  -7   4   4    1.89    0.51
   7   4  -4    2.25    0.69
  -6   4   4    4.10    0.64
   6   4  -4    4.12    0.81
  -5   4   4    4.23    0.61
   5   4  -4    3.63    0.71
   4   4  -4    1.23    0.31
  -4   4   4    0.76    0.27
   4   4  -4    1.74    0.46
  -4  -4   4    1.88    0.33
   3   4  -4    0.37    0.18
   3   4  -4    0.23    0.22
  -3   4   4    0.13    0.17
   2   4  -4    8.38    0.75
   2   4  -4    8.89    0.58
  -2   4   4    8.84    0.72
   1  -4  -4    2.38    0.17
  -1   4   4    2.67    0.45
   1   4  -4    2.88    0.38
   1   4  -4    2.53    0.47
   0  -4  -4   91.75    2.51
   0   4  -4   93.79    2.92
   0   4   4   94.85    3.08
   0   4  -4   93.93    2.98
  -1   4  -4   16.16    0.97
  -1  -4  -4   15.23    0.79
  -1   4  -4   14.71    0.92
   1   4   4   15.52    0.74
  -1  -4  -4   15.15    0.73
   1   4   4   16.47    1.02
   2   4   4    0.22    0.11
  -2   4  -4    0.19    0.16
  -2  -4  -4    0.35    0.18
  -2   4  -4    0.34    0.24
  -2  -4  -4    0.28    0.15
   2   4   4    0.18    0.19
   3   4   4  124.90    4.14
  -3   4  -4  130.68    3.85
  -3   4  -4  125.69    4.09
  -4   4  -4   22.05    1.23
  -4   4  -4   19.32    1.32
   4   4   4   19.87    1.39
   5   4   4    4.14    0.77
  -5   4  -4    5.57    0.70
  -5  -4  -4    3.84    0.64
  -5  -4  -4    4.94    0.75
  -6  -4  -4    2.11    0.53
  -6  -4  -4    2.96    0.66
  -6   4  -4    3.21    0.59
   6   4   4    2.28    0.66
   7   4   4   13.94    1.40
  -7   4  -4    9.05    0.99
  -7  -4  -4   11.10    1.20
  -7  -4  -4   10.09    1.10
  -8  -4  -4    6.98    1.02
  -8  -4  -4    6.38    1.05
  -9  -4  -4    0.49    0.37
  -9  -4  -4   -0.28    0.27
   8   5  -4    1.02    0.60
  -8   5   4    1.41    0.49
  -7   5   4    0.45    0.31
   7   5  -4    0.42    0.43
   6   5  -4    1.41    0.50
  -6   5   4    1.20    0.42
   5   5  -4    4.82    0.83
  -5   5   4    5.30    0.73
   4   5  -4    2.41    0.57
   4   5  -4    2.06    0.42
  -4   5   4    2.26    0.51
  -3   5   4    0.74    0.30
   3   5  -4    0.62    0.26
   3   5  -4    1.01    0.35
   2   5  -4    2.14    0.40
   2   5  -4    1.81    0.49
  -2   5   4    2.64    0.51
   1   5  -4   50.73    2.11
   1   5  -4   51.18    1.95
  -1   5   4   54.49    2.19
   0  -5  -4   22.97    0.88
   0  -5  -4   24.17    0.84
   0   5   4   23.19    1.30
   0   5  -4   22.06    1.23
   0   5  -4   17.34    1.08
  -1  -5  -4    1.72    0.32
   1   5   4    2.05    0.33
  -1   5  -4    2.71    0.51
  -1  -5  -4    2.10    0.32
   1   5   4    1.39    0.40
  -1   5  -4    2.75    0.50
   2   5   4   39.74    1.62
   2   5   4   40.09    1.95
  -2   5  -4   42.54    1.78
  -2   5  -4   42.89    1.92
  -3   5  -4   92.58    3.10
  -3   5  -4   92.53    3.35
   3   5   4   93.68    3.44
   3   5   4   94.59    3.11
   4   5   4    0.80    0.35
  -4   5  -4    0.80    0.37
   4   5   4    0.93    0.41
  -4   5  -4    1.05    0.37
  -5   5  -4  199.52    5.75
  -5   5  -4  194.73    6.35
   5   5   4  203.27    6.49
   5   5   4  201.31    6.09
  -6   5  -4   13.60    1.07
   6   5   4   15.60    1.41
  -6   5  -4   14.43    1.34
  -7   5  -4    7.51    1.18
  -7  -5  -4    8.29    1.06
   7   5   4    9.81    1.31
  -7  -5  -4    8.67    1.14
  -8   5  -4    3.01    0.84
  -8  -5  -4    3.01    0.78
  -8  -5  -4    2.03    0.63
  -9   5  -4    0.32    0.46
  -9  -5  -4   -0.61    0.26
  -9  -5  -4   -0.18    0.28
  -9   6   4    3.12    0.77
   9   6  -4    0.09    0.37
  -8   6   4    2.95    0.72
   8   6  -4    2.75    0.80
  -7   6   4    0.21    0.31
   7   6  -4    0.87    0.43
   6   6  -4    0.42    0.34
  -6   6   4    0.36    0.31
   5   6  -4   20.17    1.50
  -5   6   4   18.77    1.34
   4   6  -4    2.15    0.60
  -4   6   4    1.83    0.51
   3   6  -4  165.91    5.20
  -3   6   4  161.01    5.18
   2   6  -4   35.95    1.66
  -2   6   4   34.43    1.81
   2   6  -4   33.05    1.75
   1   6  -4   21.48    1.31
   1   6  -4   18.33    1.16
  -1   6   4   19.13    1.31
   0   6  -4   12.89    0.98
   0   6   4   14.75    1.12
  -1   6  -4    1.88    0.47
   1   6   4    1.81    0.53
   1   6   4    2.05    0.35
  -1   6  -4    1.87    0.48
  -2   6  -4    1.42    0.44
   2   6   4    1.25    0.33
  -2   6  -4    1.43    0.46
   2   6   4    2.35    0.58
   3   6   4   17.51    1.12
  -3   6  -4   19.07    1.19
   3   6   4   17.68    1.35
  -3   6  -4   19.49    1.36
  -4   6  -4    5.01    0.85
   4   6   4    3.85    0.69
   4   6   4    4.14    0.80
  -4   6  -4    6.13    0.77
   5   6   4    2.78    0.67
  -5   6  -4    1.99    0.62
   5   6   4    2.64    0.71
   6   6   4    0.57    0.43
   6   6   4    0.70    0.45
  -6   6  -4    0.98    0.55
  -7  -6  -4    0.65    0.42
  -7  -6  -4   -0.06    0.34
  -7   6  -4    0.53    0.47
   7   6   4    0.04    0.39
  -8  -6  -4    0.16    0.38
  -8   6  -4    0.34    0.50
   8   6   4    0.81    0.44
  -8  -6  -4    0.25    0.37
  -9   7   4    1.58    0.72
   8   7  -4    0.30    0.46
  -8   7   4    0.56    0.44
   7   7  -4    5.15    0.99
  -7   7   4    4.27    0.92
  -6   7   4    0.10    0.33
   6   7  -4    1.23    0.48
  -5   7   4    0.17    0.29
   5   7  -4    0.08    0.28
   4   7  -4  124.50    4.44
  -4   7   4  120.21    4.40
   3   7  -4    0.64    0.36
   3   7  -4    0.37    0.28
  -3   7   4    0.49    0.37
   2   7  -4  125.59    4.24
  -2   7   4  130.48    4.49
   2   7  -4  122.98    4.14
   1   7  -4    1.59    0.47
   1   7  -4    1.28    0.45
  -1   7   4    1.65    0.55
   0   7  -4    0.69    0.36
   0   7  -4    1.92    0.49
   0   7   4    1.79    0.53
  -1   7  -4    5.40    0.80
   1   7   4    4.95    0.87
  -1   7  -4    5.21    0.72
  -2   7  -4    0.48    0.33
  -2   7  -4    0.39    0.31
   2   7   4    0.28    0.34
  -3   7  -4   -0.01    0.22
   3   7   4    0.44    0.26
   3   7   4   -0.21    0.25
   4   7   4    9.06    1.13
  -4   7  -4    9.00    1.17
   4   7   4    7.80    0.94
  -5   7  -4    7.30    1.14
   5   7   4    7.63    1.03
   5   7   4    5.55    0.98
  -6   7  -4    2.03    0.74
   6   7   4    1.46    0.56
   6   7   4    1.75    0.63
   7   7   4    0.15    0.38
  -7   7  -4    0.20    0.38
  -7  -7  -4    0.20    0.35
   8   7   4    4.76    1.04
  -8  -7  -4    3.63    0.83
  -8  -7  -4    5.03    1.00
  -8   8   4    1.50    0.65
   7   8  -4    0.08    0.41
  -7   8   4    0.14    0.40
   6   8  -4    0.27    0.37
  -6   8   4    1.67    0.58
   5   8  -4    0.53    0.43
  -5   8   4    0.31    0.37
  -4   8   4    1.35    0.53
   4   8  -4    0.60    0.41
  -3   8   4    0.63    0.41
   3   8  -4    0.03    0.25
   2   8  -4    2.28    0.56
  -2   8   4    2.53    0.70
   2   8  -4    2.21    0.55
   1   8  -4    8.53    0.94
  -1   8   4    9.31    1.17
   0   8   4    0.84    0.46
   0   8  -4    1.06    0.38
   0   8  -4    0.97    0.43
  -1   8  -4   13.65    1.24
   1   8   4   13.98    1.31
   2   8   4   10.58    1.26
  -2   8  -4   11.77    1.18
   3   8   4    0.86    0.48
  -3   8  -4    0.71    0.45
   4   8   4   86.68    3.77
  -4   8  -4   88.80    3.80
  -5   8  -4    3.10    0.87
   5   8   4    0.76    0.53
   5   8   4    1.94    0.59
   6   8   4   38.06    2.51
   6   8   4   40.36    2.34
   7   8   4    3.68    0.89
  -7  -8  -4    3.01    0.69
  -7   9   4    0.29    0.62
   7   9  -4    0.00    0.58
  -6   9   4    0.15    0.41
   6   9  -4   -0.80    0.35
   5   9  -4    0.26    0.39
  -5   9   4    0.57    0.46
   4   9  -4   -0.32    0.31
  -4   9   4    0.18    0.35
   3   9  -4    2.09    0.56
  -3   9   4    3.07    0.77
   2   9  -4    0.78    0.37
  -2   9   4    0.13    0.37
  -1   9   4   -0.09    0.34
   1   9  -4    0.06    0.34
   0   9  -4    0.18    0.37
   0   9   4    0.43    0.51
   1   9   4    1.37    0.60
  -1   9  -4    0.99    0.53
  -2   9  -4    3.10    0.78
   2   9   4    3.25    0.85
   3   9   4    1.60    0.67
  -3   9  -4    0.61    0.50
   4   9   4    1.07    0.55
  -4   9  -4    1.76    0.69
   5   9   4    2.91    0.78
  -6   9  -4   -0.33    0.28
   6   9   4    0.04    0.37
   6  10  -4    1.29    0.67
  -5  10   4    3.74    0.99
   5  10  -4    2.01    0.62
   4  10  -4    0.41    0.46
  -4  10   4    0.27    0.48
  -3  10   4   18.38    1.63
  -2  10   4   -0.31    0.35
  -1  10   4    8.16    1.36
   1  10  -4    6.22    1.07
   0  10  -4    0.08    0.45
   0  10   4    0.22    0.44
  -1  10  -4   -0.18    0.34
   1  10   4    0.20    0.35
   2  10   4    0.56    0.51
  -2  10  -4   -0.24    0.37
  -3  10  -4    0.35    0.49
   3  10   4    0.17    0.46
  -4  10  -4    2.87    0.81
   4  10   4    0.19    0.36
   5  10   4    1.64    0.70
  -5  10  -4    0.03    0.42
  -1  11   4   -0.06    0.34
   0  11  -4   11.80    1.50
  -1  11  -4    6.55    1.22
   2  11   4   -0.10    0.35
  -2  11  -4   -0.15    0.36
  -3  11  -4    7.04    1.25
   9   0  -5    0.08    0.39
  -8   0   5    0.09    0.25
   8   0  -5   -0.39    0.32
   7   0  -5    0.48    0.34
  -7   0   5    0.11    0.21
  -6   0   5   -0.05    0.10
  -6   0   5    0.08    0.19
   6   0  -5    0.12    0.20
  -5   0   5    0.10    0.10
   5   0  -5    0.08    0.14
  -5   0   5    0.10    0.15
   4   0  -5    0.05    0.12
  -4   0   5    0.04    0.08
  -4   0   5   -0.07    0.11
  -3   0   5    0.11    0.09
  -3   0   5    0.10    0.15
   3   0  -5   -0.09    0.10
  -2   0   5    0.46    0.10
   2   0  -5    0.00    0.09
  -2   0   5    0.65    0.21
  -1   0   5   -0.63    0.15
   1   0  -5   -0.85    0.13
  -1   0   5   -0.60    0.09
   0   0   5    0.18    0.14
   0   0   5    0.21    0.12
   0   0  -5    0.37    0.17
  -1   0  -5    0.09    0.14
   1   0   5    0.14    0.13
   1   0   5    0.09    0.12
  -2   0  -5   -0.08    0.10
  -3   0  -5   -0.03    0.14
  -4   0  -5    0.16    0.17
  -5   0  -5    0.11    0.21
  -6   0  -5   -0.02    0.19
  -7   0  -5    0.05    0.26
  -8   0  -5    0.49    0.34
  -9   0  -5    0.58    0.39
 -10   0  -5    0.00    0.35
  10   1  -5   35.77    2.38
  -9   1   5    1.41    0.49
   9   1  -5    1.69    0.63
   8  -1  -5   27.59    1.69
  -8   1   5   28.06    1.67
   8   1  -5   24.56    1.72
  -7  -1   5    9.83    0.84
   7  -1  -5   11.93    1.02
  -7   1   5   11.22    0.96
   7   1  -5   10.86    1.03
  -6   1   5   -0.08    0.15
   6  -1  -5   -0.25    0.21
  -6  -1   5   -0.05    0.15
   6   1  -5    0.34    0.29
  -6   1   5   -0.11    0.12
   5   1  -5    0.00    0.22
   5  -1  -5   -0.11    0.18
  -5  -1   5    0.14    0.13
  -5   1   5    0.02    0.12
  -5   1   5    0.16    0.16
   4  -1  -5   13.01    0.80
  -4  -1   5   12.25    0.79
  -4   1   5   12.14    0.67
   4   1  -5   12.69    0.91
  -4   1   5   12.77    0.89
   3  -1  -5   60.55    1.92
   3   1  -5   60.77    2.16
  -3   1   5   59.03    2.13
  -3  -1   5   59.21    2.05
  -3   1   5   60.93    1.85
  -2   1   5    7.57    0.61
  -2  -1   5    7.67    0.56
  -2   1   5    8.06    0.46
   2  -1  -5    7.41    0.50
   2   1  -5    6.19    0.55
  -1  -1   5  149.29    4.01
   1   1  -5  148.41    4.05
  -1   1   5  147.86    3.91
   1  -1  -5  151.88    3.84
  -1   1   5  142.95    3.97
   0   1   5  105.40    2.94
   0  -1   5  103.91    3.01
   0   1  -5  102.63    3.03
   0   1   5  103.51    2.95
   1   1   5   20.28    0.97
  -1  -1  -5   18.49    0.90
  -1   1  -5   17.37    0.94
  -2   1  -5    3.30    0.47
   2   1   5    2.97    0.45
  -2  -1  -5    2.77    0.42
  -3  -1  -5   30.18    1.41
   3   1   5   29.38    1.48
  -3   1  -5   29.64    1.40
  -4   1  -5   85.05    2.95
  -4  -1  -5   85.37    2.93
  -5  -1  -5    0.15    0.20
  -5   1  -5    0.39    0.24
  -6  -1  -5  154.57    5.00
  -6   1  -5  160.02    4.97
  -7   1  -5   26.59    1.65
  -7  -1  -5   26.77    1.70
  -8  -1  -5    3.49    0.75
  -8   1  -5    2.70    0.66
  -9  -1  -5    6.18    1.05
  -9   1  -5    4.79    0.93
 -10  -1  -5   -0.28    0.40
 -10   1  -5    0.68    0.51
  11   2  -5   -0.35    0.49
  10   2  -5    0.70    0.57
 -10   2   5   -0.01    0.38
  -9   2   5    0.12    0.26
   9   2  -5   -0.40    0.32
   8   2  -5    5.11    0.93
  -8   2   5    8.46    1.07
  -7   2   5    0.48    0.23
   7   2  -5    1.10    0.47
  -7   2   5    1.06    0.43
   6  -2  -5    3.35    0.52
   6   2  -5    1.91    0.55
  -6   2   5    2.74    0.45
  -6  -2   5    2.96    0.48
   5   2  -5    0.35    0.29
   5  -2  -5    0.11    0.19
  -5   2   5    0.30    0.15
  -5   2   5    0.06    0.19
  -5  -2   5    0.11    0.13
  -4   2   5    0.30    0.18
  -4   2   5    0.45    0.23
  -4  -2   5    0.32    0.17
   4   2  -5    0.22    0.23
   4  -2  -5    0.15    0.19
  -3   2   5   16.83    1.02
  -3  -2   5   16.70    0.90
  -3   2   5   16.53    0.85
   3  -2  -5   16.07    0.75
   3   2  -5   16.68    1.03
  -2   2   5  646.70   14.84
  -2  -2   5  595.37   14.59
   2  -2  -5  632.70   14.32
   2   2  -5  614.86   14.85
  -2   2   5  617.46   15.14
  -1   2   5    2.11    0.36
  -1   2   5    1.69    0.29
   1   2  -5    2.21    0.22
   1   2  -5    1.58    0.36
   1  -2  -5    2.07    0.26
  -1  -2   5    1.53    0.32
   0   2  -5  136.65    3.95
   0   2   5  138.29    3.94
   0  -2  -5  144.37    3.64
   1   2   5    0.79    0.25
  -1   2  -5    0.33    0.20
   1   2   5    0.57    0.18
   2   2   5   33.49    1.18
   2   2   5   33.04    1.53
  -2  -2  -5   32.95    1.40
  -2   2  -5   32.69    1.45
  -3  -2  -5    2.23    0.43
   3   2   5    2.40    0.49
  -3   2  -5    1.86    0.43
  -4   2  -5   19.70    1.20
  -4  -2  -5   21.21    1.26
   4   2   5   23.93    1.42
  -4  -2  -5   21.66    1.19
  -5  -2  -5    0.13    0.22
  -5   2  -5    0.67    0.31
  -5  -2  -5    0.73    0.33
   5   2   5    0.16    0.28
  -6  -2  -5    3.03    0.63
  -6   2  -5    3.26    0.62
  -6  -2  -5    3.94    0.74
  -7  -2  -5    1.13    0.45
  -7  -2  -5    0.68    0.36
  -7   2  -5    0.71    0.33
  -8  -2  -5    0.38    0.32
  -8  -2  -5   -0.01    0.25
  -8   2  -5   -0.10    0.27
  -9  -2  -5    0.23    0.37
  -9   2  -5   -0.04    0.40
 -10   2  -5    3.32    0.91
  10   3  -5    7.67    1.29
 -10   3   5    7.51    1.26
  -9   3   5    3.73    0.85
   9   3  -5    2.35    0.69
   8   3  -5    0.60    0.41
   7   3  -5    3.57    0.81
  -7   3   5    3.66    0.60
   6   3  -5   29.29    1.76
  -6  -3   5   29.75    1.34
  -6   3   5   26.57    1.42
  -5  -3   5    0.15    0.13
   5   3  -5    0.02    0.28
  -5   3   5    0.02    0.12
   4   3  -5    0.24    0.26
  -4   3   5    0.37    0.20
  -4  -3   5    0.16    0.13
  -3  -3   5   51.44    1.86
   3   3  -5   51.96    1.55
  -3   3   5   49.20    1.89
   3   3  -5   46.86    2.07
   3  -3  -5   50.78    1.45
  -2   3   5    4.31    0.50
  -2  -3   5    4.37    0.51
   2   3  -5    4.49    0.33
   2  -3  -5    5.40    0.31
   2   3  -5    4.43    0.60
  -2   3   5    5.91    0.68
   1   3  -5   67.01    2.02
   1  -3  -5   67.59    1.84
   1   3  -5   64.87    2.36
  -1   3   5   68.57    2.30
  -1   3   5   70.43    2.35
   0   3  -5    0.07    0.13
   0  -3  -5    0.15    0.11
   0   3   5    0.17    0.17
   0   3  -5    0.26    0.22
   0   3   5    0.19    0.16
   1   3   5    2.28    0.31
  -1   3  -5    2.45    0.38
  -1  -3  -5    2.10    0.34
   1   3   5    2.69    0.46
  -1   3  -5    3.53    0.53
   2   3   5   75.28    2.10
   2   3   5   73.75    2.64
  -2  -3  -5   70.98    2.26
  -2  -3  -5   72.44    2.40
  -2   3  -5   70.38    2.50
  -3  -3  -5    3.85    0.51
  -3   3  -5    4.99    0.63
   3   3   5    4.61    0.66
  -3  -3  -5    4.64    0.59
  -4  -3  -5    3.27    0.
   4   3   5    2.86    0.63
  -4   3  -5    3.74    0.60
  -4  -3  -5    3.05    0.56
   5   3   5    8.72    1.04
  -5   3  -5    8.38    0.80
  -5  -3  -5    7.33    0.82
  -5  -3  -5    7.17    0.86
   6   3   5   23.28    1.71
  -6  -3  -5   19.39    1.41
  -6  -3  -5   21.66    1.38
  -6   3  -5   22.63    1.43
  -7   3  -5   -0.28    0.24
  -7  -3  -5    0.37    0.32
  -7  -3  -5    0.02    0.31
  -8  -3  -5    1.40    0.56
  -8   3  -5    0.60    0.44
  -8  -3  -5    1.26    0.48
  -9  -3  -5    1.27    0.52
  -9  -3  -5    2.34    0.71
  -9   3  -5    2.63    0.73
  10   4  -5   -0.10    0.39
   9   4  -5    6.89    1.24
  -8   4   5    0.37    0.26
   8   4  -5    0.02    0.34
   7   4  -5   -0.11    0.36
  -7   4   5    0.17    0.27
  -6   4   5    0.98    0.35
   6   4  -5    0.56    0.40
  -5   4   5    0.74    0.30
   5   4  -5    0.62    0.40
  -5  -4   5    0.90    0.28
  -4  -4   5   -0.04    0.14
   4   4  -5    0.01    0.21
  -4   4   5    0.13    0.16
   3   4  -5    3.65    0.39
   3   4  -5    4.02    0.67
  -3   4   5    4.51    0.58
   2   4  -5    0.39    0.27
  -2   4   5    0.53    0.26
   2   4  -5    0.28    0.15
   1  -4  -5    3.75    0.26
   1   4  -5    4.20    0.44
  -1   4   5    3.55    0.53
  -1   4   5    4.07    0.56
   1   4  -5    3.23    0.55
   0  -4  -5    0.83    0.20
   0   4  -5    1.16    0.30
   0   4   5    1.15    0.30
   0   4  -5    0.90    0.34
   0   4   5    0.76    0.29
  -1  -4  -5    7.97    0.58
   1   4   5    7.93    0.55
  -1   4  -5    7.10    0.74
   1   4   5    7.25    0.68
  -2   4  -5    3.92    0.60
  -2  -4  -5    3.52    0.48
  -2   4  -5    3.73    0.55
  -2  -4  -5    3.00    0.42
   2   4   5    3.46    0.32
   2   4   5    3.28    0.59
  -3  -4  -5    1.17    0.33
  -3  -4  -5    1.39    0.37
  -3   4  -5    1.61    0.43
  -3   4  -5    1.39    0.41
   3   4   5    1.07    0.39
  -4  -4  -5    0.15    0.19
  -4  -4  -5    0.19    0.23
  -4   4  -5    0.49    0.32
   4   4   5   -0.21    0.19
  -5  -4  -5   25.18    1.51
  -5  -4  -5   23.49    1.39
  -5   4  -5   23.29    1.39
   5   4   5   21.08    1.57
   6   4   5    6.71    1.06
  -6   4  -5    5.98    0.80
  -6  -4  -5    7.68    0.98
  -6  -4  -5    6.83    0.90
  -7   4  -5   12.28    1.08
  -7  -4  -5    9.83    1.13
  -7  -4  -5   13.41    1.25
   7   4   5   12.43    1.47
  -8   4  -5    1.93    0.57
  -8  -4  -5    1.42    0.55
  -8  -4  -5    1.35    0.51
  -9  -4  -5   -0.08    0.31
  -9  -4  -5   -0.32    0.25
   9   5  -5    0.42    0.44
   8   5  -5    0.37    0.48
  -8   5   5    0.20    0.31
  -7   5   5    1.60    0.51
   7   5  -5    1.08    0.56
   6   5  -5    0.83    0.43
  -6   5   5    0.41    0.29
  -5   5   5    1.21    0.38
   5   5  -5    1.51    0.51
   4   5  -5    1.90    0.53
  -4   5   5    2.54    0.54
   3   5  -5    0.30    0.21
   3   5  -5    0.36    0.24
  -3   5   5    0.06    0.20
  -2   5   5    0.60    0.30
   2   5  -5    0.94    0.28
   2   5  -5    1.60    0.45
   1   5  -5    4.35    0.65
  -1   5   5    6.27    0.75
   1   5  -5    5.04    0.56
   0   5   5    2.43    0.51
   0  -5  -5    2.13    0.29
   0   5   5    2.48    0.43
   0   5  -5    2.48    0.46
   0   5  -5    2.65    0.55
   1   5   5   -0.02    0.11
  -1   5  -5   -0.42    0.20
  -1  -5  -5    0.10    0.14
  -1  -5  -5    0.02    0.13
   1   5   5    0.21    0.26
  -1   5  -5    0.21    0.15
  -2   5  -5    4.86    0.67
   2   5   5    5.50    0.77
  -2  -5  -5    5.60    0.58
  -2   5  -5    5.33    0.71
  -2  -5  -5    4.45    0.51
   3   5   5    0.57    0.37
  -3  -5  -5   -0.08    0.13
  -3  -5  -5    0.00    0.14
  -3   5  -5    0.65    0.37
  -3   5  -5    0.36    0.28
   4   5   5   -0.05    0.26
  -4  -5  -5   -0.12    0.15
  -4   5  -5   -0.04    0.22
  -4   5  -5    0.14    0.22
  -4  -5  -5    0.06    0.20
   5   5   5   -0.05    0.25
  -5  -5  -5    0.21    0.22
  -5  -5  -5   -0.14    0.22
  -5   5  -5    0.07    0.23
  -5   5  -5   -0.20    0.22
  -6   5  -5    0.91    0.49
   6   5   5    1.08    0.56
  -6  -5  -5    1.31    0.47
  -6  -5  -5    1.28    0.45
  -6   5  -5    0.96    0.40
  -7  -5  -5    3.87    0.80
   7   5   5    5.03    1.07
  -7  -5  -5    4.13    0.86
  -7   5  -5    4.49    0.97
  -8  -5  -5    1.37    0.54
  -8  -5  -5    0.94    0.50
  -8   5  -5    0.42    0.41
  -9  -5  -5   -0.26    0.29
  -9   5  -5    2.02    0.78
  -9  -5  -5    0.06    0.34
   9   6  -5    0.23    0.40
   8   6  -5    1.68    0.67
  -8   6   5    8.59    1.11
  -7   6   5    1.40    0.48
   7   6  -5    1.41    0.55
   6   6  -5    4.63    0.92
  -6   6   5    3.74    0.75
  -5   6   5    0.22    0.27
   5   6  -5    0.69    0.39
  -4   6   5  124.05    4.29
   4   6  -5  122.94    4.44
   3   6  -5   38.90    2.03
  -3   6   5   36.81    1.91
   2   6  -5  566.54   14.62
   2   6  -5  587.70   14.70
  -2   6   5  595.29   15.16
  -1   6   5    0.31    0.30
   1   6  -5    0.27    0.24
   1   6  -5    0.25    0.27
   0   6  -5  196.34    5.69
   0   6   5  186.82    5.85
   0   6  -5  191.36    5.60
   1   6   5   12.07    1.08
  -1   6  -5   11.61    0.97
  -1   6  -5   13.95    1.07
  -2  -6  -5    0.75    0.27
  -2   6  -5    0.38    0.30
  -2   6  -5    0.99    0.39
  -2  -6  -5    0.89    0.27
   2   6   5    0.48    0.33
   3   6   5    2.68    0.68
  -3   6  -5    2.41    0.53
  -3  -6  -5    2.04    0.46
  -3   6  -5    3.45    0.69
  -3  -6  -5    2.21    0.48
  -4   6  -5   33.07    1.96
   4   6   5   33.76    1.99
  -4  -6  -5   33.58    1.73
  -4  -6  -5   32.61    1.64
  -4   6  -5   30.98    1.67
  -5   6  -5    0.79    0.38
  -5   6  -5    0.24    0.38
  -5  -6  -5    0.09    0.29
   5   6   5    0.73    0.44
  -5  -6  -5    0.73    0.40
   6   6   5    6.74    1.14
  -6   6  -5    6.95    1.14
  -6  -6  -5    6.52    0.92
  -6  -6  -5    6.41    0.95
  -7   6  -5    1.89    0.66
   7   6   5    1.32    0.63
  -7  -6  -5    1.59    0.60
  -7  -6  -5    3.03    0.72
  -8  -6  -5    0.01    0.36
  -8   6  -5    0.17    0.35
   8   6   5    0.17    0.46
  -8  -6  -5   -0.16    0.31
  -9   7   5    0.75    0.65
   8   7  -5    1.93    0.74
  -8   7   5    3.41    0.85
  -7   7   5   -0.19    0.30
   7   7  -5    0.54    0.49
  -6   7   5    0.53    0.35
   6   7  -5    0.03    0.33
   5   7  -5    1.04    0.51
  -5   7   5    1.52    0.53
   4   7  -5   -0.09    0.28
  -4   7   5    0.13    0.28
  -3   7   5  225.11    6.83
   3   7  -5  214.67    6.72
  -2   7   5    3.02    0.70
   2   7  -5    2.74    0.58
   2   7  -5    2.19    0.59
   1   7  -5  442.51   11.46
   1   7  -5  413.43   11.23
  -1   7   5  437.59   11.92
   0   7   5   20.24    1.44
   0   7  -5   18.21    1.23
   0   7  -5   11.81    1.06
  -1   7  -5    7.71    0.88
  -1   7  -5    9.16    0.99
   1   7   5    6.50    0.98
   2   7   5    1.02    0.46
  -2   7  -5    1.47    0.50
  -2   7  -5    1.75    0.47
  -3  -7  -5    5.67    0.72
  -3   7  -5    6.27    0.79
  -3   7  -5    4.62    0.84
   3   7   5    5.23    0.94
  -3  -7  -5    5.91    0.70
   4   7   5    1.42    0.53
  -4  -7  -5    0.28    0.22
  -4   7  -5    1.28    0.55
  -5  -7  -5   -0.19    0.26
   5   7   5   -0.07    0.32
  -5   7  -5    0.00    0.32
  -5  -7  -5    0.47    0.32
  -6   7  -5    7.22    1.23
  -6  -7  -5    6.21    0.98
   6   7   5    8.77    1.31
  -6  -7  -5    6.45    0.94
  -7  -7  -5    2.08    0.64
   7   7   5    2.01    0.72
  -7  -7  -5    1.65    0.56
  -8  -7  -5    1.64    0.61
  -8  -7  -5    0.99    0.49
   8   7   5    1.66    0.65
  -8   8   5    3.45    0.93
   7   8  -5    1.49    0.68
  -7   8   5    2.21    0.75
   6   8  -5   -0.62    0.33
  -6   8   5   -0.05    0.31
   5   8  -5    0.69    0.44
  -5   8   5    0.69    0.41
   4   8  -5    0.18    0.35
  -4   8   5   -0.01    0.31
  -3   8   5    7.39    1.08
   3   8  -5    5.75    0.95
  -2   8   5   16.35    1.39
   2   8  -5   17.17    1.34
   1   8  -5    2.68    0.60
   1   8  -5    1.76    0.50
  -1   8   5    2.73    0.75
   0   8  -5    2.51    0.57
   0   8   5    2.62    0.70
  -1   8  -5    0.82    0.45
   1   8   5    1.47    0.57
  -1   8  -5    2.20    0.52
  -2   8  -5    0.21    0.37
   2   8   5    0.62    0.50
  -3   8  -5    8.87    1.18
   3   8   5    9.81    1.28
  -4   8  -5    5.44    1.04
   4   8   5    4.24    0.92
   5   8   5    0.75    0.50
  -5   8  -5    0.58    0.50
  -6  -8  -5    1.10    0.52
  -6   8  -5    0.19    0.44
   6   8   5    0.71    0.49
  -6  -8  -5    0.39    0.38
  -7  -8  -5    0.35    0.38
   7   8   5    1.27    0.60
  -7   8  -5   -0.25    0.33
  -7  -8  -5    0.83    0.46
  -7   9   5    0.82    0.61
  -6   9   5    4.52    1.03
   6   9  -5    3.55    0.94
  -5   9   5    0.38    0.46
   5   9  -5    1.51    0.58
   4   9  -5    0.62    0.39
  -4   9   5   -0.05    0.33
   3   9  -5    0.24    0.36
  -3   9   5    0.12    0.37
   2   9  -5    0.67    0.38
  -2   9   5    0.71    0.53
   1   9  -5    1.63    0.48
  -1   9   5    1.77    0.61
   0   9   5    0.93    0.47
   0   9  -5   -0.22    0.28
  -1   9  -5    0.34    0.40
   1   9   5    0.28    0.42
  -2   9  -5    7.81    1.15
   2   9   5    7.94    1.24
   3   9   5   -0.09    0.40
  -3   9  -5   -0.16    0.37
  -4   9  -5    0.50    0.49
   4   9   5    0.19    0.40
   5   9   5    0.39    0.35
  -5   9  -5    0.87    0.53
  -6   9  -5   -0.09    0.37
   6   9   5    0.73    0.44
   5  10  -5    0.00    0.50
  -5  10   5    0.26    0.56
   4  10  -5    0.03    0.42
  -4  10   5   -0.05    0.36
   3  10  -5    0.37    0.41
  -3  10   5    0.32    0.40
  -2  10   5   11.65    1.54
  -1  10   5    0.41    0.39
   0  10   5    0.93    0.58
   0  10  -5    1.20    0.63
  -1  10  -5    1.42    0.61
   1  10   5    0.83    0.53
  -2  10  -5    0.29    0.51
   2  10   5    0.18    0.42
   3  10   5   -0.33    0.30
  -3  10  -5    0.73    0.49
  -4  10  -5    1.61    0.63
   4  10   5    0.03    0.32
  -2  11   5    0.56    0.66
  -1  11   5   12.58    1.73
   0  11   5    0.03    0.39
  -1  11  -5    0.93    0.59
   1  11   5    0.05    0.34
  -2  11  -5    0.42    0.48
  -3  11  -5    0.04    0.49
   9   0  -6    2.63    0.73
   8   0  -6  116.50    4.20
  -7   0   6    1.89    0.49
   5   0  -6    0.03    0.15
  -5   0   6    0.20    0.19
  -4   0   6   28.54    1.42
  -4   0   6   31.27    1.05
  -3   0   6   -0.06    0.10
   3   0  -6    0.02    0.10
  -3   0   6   -0.01    0.07
   2   0  -6  118.42    3.34
  -2   0   6  113.09    3.41
  -2   0   6  117.06    2.98
  -1   0   6  294.38    7.51
   1   0  -6  304.68    7.50
  -1   0   6  302.73    7.41
   0   0   6   24.15    0.99
   0   0  -6   22.83    1.10
   0   0   6   25.13    1.16
   1   0   6  182.59    4.84
   1   0   6  176.35    4.92
  -1   0  -6  185.63    4.91
  -2   0  -6    0.22    0.15
  -3   0  -6    4.00    0.59
  -4   0  -6    1.14    0.34
  -5   0  -6   14.68    1.10
  -6   0  -6  336.89    9.21
  -7   0  -6   17.21    1.35
  -8   0  -6  206.16    6.61
  -9   0  -6   14.30    1.38
  10   1  -6    0.49    0.52
   9   1  -6    7.39    1.11
  -9   1   6    9.46    1.14
   8   1  -6   12.16    1.30
  -8   1   6   11.80    1.10
  -8  -1   6   10.87    0.94
   7  -1  -6    3.91    0.69
  -7  -1   6    4.80    0.69
   7   1  -6    4.62    0.78
  -7   1   6    4.99    0.77
   6  -1  -6   60.95    2.34
   6   1  -6   56.44    2.45
  -6  -1   6   61.06    2.32
  -6   1   6   53.80    2.37
  -5  -1   6    0.69    0.25
   5   1  -6    0.30    0.30
  -5   1   6    0.98    0.32
  -5   1   6    0.97    0.23
   5  -1  -6    0.88    0.32
   4  -1  -6    2.49    0.43
  -4  -1   6    3.33    0.50
  -4   1   6    2.96    0.34
  -4   1   6    3.00    0.51
   4   1  -6    2.40    0.49
   3   1  -6   49.13    1.93
  -3   1   6   43.74    1.87
   3  -1  -6   49.14    1.73
  -3  -1   6   51.35    1.89
  -3   1   6   51.43    1.60
   2   1  -6    2.53    0.44
   2  -1  -6    2.69    0.36
  -2   1   6    2.91    0.46
  -2   1   6    2.74    0.29
  -2  -1   6    2.70    0.43
   1   1  -6    9.19    0.68
  -1  -1   6    7.78    0.62
   1  -1  -6    9.27    0.60
  -1   1   6    9.59    0.55
  -1   1   6    9.35    0.67
   0   1   6  152.94    4.16
   0   1   6  153.32    4.20
   0   1  -6  151.19    4.28
   0  -1   6  156.67    4.28
   1   1   6  111.01    3.30
  -1   1  -6  106.24    3.26
  -1  -1  -6  106.18    3.14
   2   1   6   29.69    1.40
  -2  -1  -6   26.49    1.29
  -2   1  -6   27.77    1.36
  -3  -1  -6    4.06    0.58
   3   1   6    5.42    0.67
  -3   1  -6    5.51    0.67
  -4   1  -6   16.29    1.10
  -4  -1  -6   14.26    1.02
  -5  -1  -6    4.53    0.72
  -5   1  -6    4.62    0.72
  -6   1  -6  117.75    4.15
  -6  -1  -6  124.71    4.27
  -7   1  -6    0.31    0.29
  -7  -1  -6    0.16    0.24
  -8   1  -6    2.65    0.68
  -8  -1  -6    2.93    0.71
  -9  -1  -6    1.99    0.61
 -10   1  -6    0.78    0.64
  10   2  -6    0.86    0.62
 -10   2   6    0.97    0.51
   9   2  -6    0.20    0.43
  -9   2   6   -0.05    0.30
   8   2  -6    8.97    1.16
  -7   2   6    0.86    0.35
  -7  -2   6    0.20    0.21
   7   2  -6    0.59    0.41
  -6   2   6    0.24    0.24
   6   2  -6    0.22    0.32
  -6   2   6    0.28    0.21
  -6  -2   6    0.34    0.21
  -5  -2   6    0.10    0.14
  -5   2   6   -0.02    0.12
  -5   2   6    0.33    0.24
   5  -2  -6    0.23    0.21
   5   2  -6    0.09    0.30
   4   2  -6   15.46    1.07
  -4   2   6   15.12    1.05
  -4   2   6   14.33    0.82
  -4  -2   6   13.89    0.88
   4  -2  -6   14.14    0.81
   3   2  -6   85.61    2.97
   3  -2  -6   88.38    2.52
  -3  -2   6   82.00    2.75
  -3   2   6   88.60    2.67
  -3   2   6   88.55    2.97
  -2  -2   6    9.95    0.72
  -2   2   6   10.72    0.67
  -2   2   6    9.98    0.75
   2  -2  -6   10.31    0.58
   2   2  -6    9.79    0.78
   1   2  -6  914.75   22.29
  -1   2   6  950.73   22.99
   1  -2  -6  955.78   21.85
   1   2  -6 1004.47   22.73
  -1  -2   6  942.67   22.14
  -1   2   6  952.88   22.11
   0   2   6  107.99    3.15
   0  -2  -6  110.74    3.03
   0   2   6  111.40    3.30
   0   2  -6  103.15    3.32
   1   2   6  437.89   10.25
  -1   2  -6  416.71   10.59
   1   2   6  426.75   10.89
  -2   2  -6   19.98    1.16
   2   2   6   19.36    1.16
  -2  -2  -6   21.79    1.11
   2   2   6   20.19    0.94
  -3  -2  -6    2.50    0.48
  -3   2  -6    2.72    0.53
   3   2   6    2.35    0.50
  -4  -2  -6   10.65    0.88
   4   2   6   10.25    0.96
  -4   2  -6    9.94    0.85
  -5   2  -6    3.55    0.66
  -5  -2  -6    3.16    0.62
  -6  -2  -6   -0.05    0.23
  -6   2  -6   -0.10    0.25
  -7  -2  -6    3.94    0.81
  -7   2  -6    3.79    0.77
  -8   2  -6    4.28    0.83
  -8  -2  -6    4.29    0.86
  -9  -2  -6   -0.34    0.33
  -9   2  -6   -0.08    0.40
 -10   2  -6    0.99    0.67
 -10   3   6    1.30    0.62
  10   3  -6    1.29    0.60
   9   3  -6    0.94    0.56
  -9   3   6    0.60    0.36
   8   3  -6    0.21    0.42
  -8   3   6    0.88    0.45
   7   3  -6    0.10    0.34
  -7   3   6    0.02    0.24
   6   3  -6    0.81    0.44
  -6   3   6    0.80    0.38
  -6   3   6    1.19    0.36
  -6  -3   6    1.39    0.34
  -5   3   6    3.79    0.70
  -5  -3   6    3.82    0.54
  -5   3   6    3.85    0.53
   5   3  -6    4.31    0.77
  -4  -3   6    0.34    0.17
  -4   3   6    0.14    0.14
  -4   3   6    0.03    0.20
   4   3  -6    0.13    0.28
   3  -3  -6   19.92    0.79
  -3   3   6   19.05    1.17
  -3  -3   6   18.89    1.06
  -3   3   6   18.82    1.03
   3   3  -6   17.93    1.21
   2   3  -6   33.78    1.65
   2   3  -6   34.63    1.12
   2  -3  -6   37.62    1.17
  -2   3   6   36.68    1.66
  -2  -3   6   36.93    1.57
  -2   3   6   37.21    1.54
   1   3  -6   86.77    2.40
   1  -3  -6   82.37    2.29
  -1   3   6   79.87    2.68
   1   3  -6   81.98    2.85
  -1   3   6   79.99    2.66
   0   3  -6   11.36    0.87
   0   3  -6   11.69    0.67
   0   3   6   10.66    0.77
   0  -3  -6   10.38    0.60
   0   3   6    8.51    0.64
  -1   3  -6    3.40    0.58
   1   3   6    4.16    0.56
  -1  -3  -6    4.08    0.46
   1   3   6    2.85    0.38
  -2   3  -6   14.74    1.02
   2   3   6   15.80    0.78
  -2  -3  -6   14.74    0.91
   2   3   6   15.03    1.02
   3   3   6    0.17    0.20
  -3   3  -6    0.00    0.17
  -3  -3  -6    0.11    0.18
  -4  -3  -6    8.77    0.82
  -4   3  -6    7.08    0.82
   4   3   6    8.78    0.99
   5   3   6    9.43    1.12
  -5  -3  -6    8.65    0.3
  -5   3  -6    8.18    0.92
  -5  -3  -6    9.47    1.01
   6   3   6    4.00    0.88
  -6  -3  -6    3.13    0.70
  -6   3  -6    3.65    0.70
  -6  -3  -6    2.61    0.60
  -7  -3  -6    0.82    0.46
  -7   3  -6    0.27    0.32
  -7  -3  -6    0.10    0.32
  -8  -3  -6    3.05    0.80
  -8   3  -6    4.31    0.91
  -9   3  -6    0.14    0.46
  -9  -3  -6   -0.14    0.35
  10   4  -6   -0.46    0.33
 -10   4   6    0.39    0.58
   9   4  -6    2.57    0.82
  -9   4   6    2.59    0.78
   8   4  -6   15.01    1.59
   7   4  -6   10.41    1.26
  -7   4   6    8.81    0.84
   6   4  -6    1.22    0.54
  -6   4   6    0.95    0.35
  -5   4   6   20.86    1.26
  -5  -4   6   23.02    1.21
   5   4  -6   23.59    1.62
  -4  -4   6    8.59    0.70
   4   4  -6    8.34    0.98
  -4   4   6    7.99    0.73
  -3  -4   6    0.03    0.13
  -3   4   6    0.08    0.22
  -3   4   6    0.05    0.18
   3   4  -6   -0.08    0.18
  -2   4   6   20.36    1.16
  -2   4   6   18.50    1.16
   2   4  -6   19.49    1.26
   2   4  -6   18.25    0.84
   1   4  -6   -0.03    0.13
  -1   4   6    0.30    0.20
   1   4  -6    0.09    0.23
  -1   4   6    0.13    0.19
   1  -4  -6   -0.01    0.10
   0   4   6    2.71    0.51
   0   4  -6    3.32    0.45
   0   4   6    2.33    0.42
   0  -4  -6    3.00    0.35
   0   4  -6    2.66    0.57
  -1   4  -6    4.98    0.67
   1   4   6    5.82    0.71
  -1   4  -6    5.08    0.57
  -1  -4  -6    4.47    0.48
   1   4   6    6.22    0.51
  -2   4  -6   15.32    1.03
  -2  -4  -6   16.61    0.97
   2   4   6   17.60    0.82
  -2   4  -6   17.10    1.15
   2   4   6   16.42    1.13
  -3  -4  -6    0.03    0.15
  -3   4  -6    0.07    0.26
  -3  -4  -6    0.48    0.26
   3   4   6    0.02    0.20
  -3   4  -6    0.17    0.24
  -4  -4  -6    5.67    0.76
  -4  -4  -6    7.63    0.80
  -4   4  -6    6.46    0.81
   4   4   6    8.57    1.01
   5   4   6   59.91    2.87
  -5  -4  -6   56.46    2.39
  -5   4  -6   56.87    2.49
  -5  -4  -6   59.24    2.58
  -6  -4  -6    3.85    0.78
  -6  -4  -6    3.98    0.75
   6   4   6    4.43    0.95
  -6   4  -6    4.22    0.77
  -7  -4  -6   24.45    1.76
  -7   4  -6   22.47    1.56
  -7  -4  -6   23.52    1.63
  -8  -4  -6    4.54    0.99
  -8   4  -6    5.41    0.96
  -8  -4  -6    4.35    0.88
  -9  -4  -6   -0.30    0.35
   9   5  -6    0.21    0.41
   8   5  -6    1.75    0.69
   7   5  -6   37.02    2.31
  -7   5   6   36.50    1.96
  -6   5   6   17.56    1.24
   6   5  -6   14.32    1.39
   5   5  -6    0.14    0.25
  -5   5   6    0.19    0.25
  -4   5   6    5.05    0.71
   4   5  -6    4.57    0.81
  -3   5   6    2.80    0.57
   3   5  -6    3.92    0.72
   2   5  -6    0.19    0.24
  -2   5   6    0.67    0.33
  -1   5   6    8.66    0.81
   1   5  -6    9.02    0.86
   1   5  -6    9.31    0.72
   0   5   6    0.70    0.26
   0   5  -6    0.39    0.34
   0   5   6    0.17    0.23
   0   5  -6    0.52    0.24
   1   5   6   24.10    1.44
  -1   5  -6   23.51    1.31
  -1   5  -6   20.23    1.31
  -1  -5  -6   22.78    1.08
   1   5   6   23.62    1.11
  -2   5  -6    0.19    0.26
  -2   5  -6    0.08    0.20
  -2  -5  -6    0.18    0.18
   2   5   6   -0.20    0.20
   3   5   6    5.32    0.82
  -3   5  -6    5.58    0.77
  -3   5  -6    6.22    0.80
  -4   5  -6    1.67    0.53
  -4   5  -6    1.05    0.36
  -4  -5  -6    1.19    0.38
   4   5   6    1.57    0.52
  -4  -5  -6    1.31    0.38
  -5  -5  -6   25.01    1.47
  -5   5  -6   22.97    1.47
  -5  -5  -6   24.40    1.55
  -5   5  -6   23.59    1.68
   5   5   6   25.37    1.80
  -6  -5  -6    0.20    0.30
   6   5   6    0.29    0.38
  -6   5  -6    0.00    0.25
  -6  -5  -6    0.02    0.30
  -6   5  -6   -0.18    0.30
  -7   5  -6   59.71    3.13
  -7  -5  -6   59.68    2.75
   7   5   6   60.84    3.28
  -7  -5  -6   58.44    2.91
  -7   5  -6   54.27    2.65
  -8   5  -6    0.05    0.32
  -8  -5  -6    0.69    0.38
  -8  -5  -6    0.09    0.45
  -8   6   6    0.72    0.42
   8   6  -6   -0.18    0.40
  -7   6   6    3.75    0.76
   7   6  -6    2.28    0.69
   6   6  -6   -0.11    0.29
  -6   6   6   -0.20    0.21
  -5   6   6    0.35    0.26
   5   6  -6    0.38    0.34
  -4   6   6    1.24    0.41
   4   6  -6    0.80    0.39
  -3   6   6    0.96    0.40
   3   6  -6    0.71    0.42
  -2   6   6   14.85    1.20
   2   6  -6   13.63    1.16
   1   6  -6  168.38    5.19
  -1   6   6  169.62    5.32
   1   6  -6  158.10    4.84
   0   6  -6   13.32    1.08
   0   6  -6   13.74    1.03
   0   6   6   14.65    0.99
   0   6   6   14.18    1.16
   1   6   6   87.75    3.40
  -1   6  -6   86.26    3.18
  -2   6  -6   11.95    1.04
  -2   6  -6   11.03    0.97
  -2  -6  -6   13.44    0.85
  -2  -6  -6   12.21    0.88
   2   6   6   11.31    1.09
  -3  -6  -6    1.35    0.40
  -3  -6  -6    1.79    0.44
   3   6   6    2.18    0.61
  -3   6  -6    2.04    0.53
  -3   6  -6    0.83    0.39
  -4  -6  -6    4.80    0.72
   4   6   6    4.96    0.91
  -4   6  -6    4.27    0.82
  -4  -6  -6    5.80    0.73
  -4   6  -6    5.74    0.82
  -5  -6  -6   12.19    1.04
  -5   6  -6   12.68    1.09
  -5   6  -6   12.02    1.35
   5   6   6   12.40    1.39
  -5  -6  -6   14.51    1.18
  -6  -6  -6    0.60    0.41
   6   6   6    0.54    0.45
  -6  -6  -6    0.62    0.40
  -6   6  -6    0.44    0.42
  -7  -6  -6    3.02    0.70
  -7  -6  -6    2.30    0.71
   7   6   6    2.76    0.79
  -7   6  -6    1.89    0.71
  -8  -6  -6    3.57    0.83
  -8  -6  -6    2.96    0.79
   8   7  -6    1.96    0.77
  -8   7   6    1.54    0.60
   7   7  -6    0.68    0.47
  -7   7   6    0.02    0.30
   6   7  -6    0.33    0.39
  -6   7   6    0.12    0.38
   5   7  -6    1.58    0.62
  -5   7   6    1.66    0.56
  -4   7   6    4.49    0.82
   4   7  -6    3.81    0.83
   3   7  -6    0.04    0.29
  -3   7   6   -0.10    0.27
   2   7  -6   90.41    3.57
  -2   7   6   89.61    3.62
  -1   7   6    3.78    0.78
   1   7  -6    4.00    0.75
   1   7  -6    2.57    0.58
   0   7  -6  201.75    6.19
   0   7  -6  202.73    6.15
   0   7   6  209.94    6.55
   1   7   6    3.72    0.80
  -1   7  -6    2.99    0.63
   2   7   6   10.81    1.22
  -2   7  -6   10.17    1.08
  -2   7  -6    8.37    0.95
  -3   7  -6    9.33    1.11
   3   7   6    8.98    1.17
  -3   7  -6    7.63    0.92
  -4  -7  -6    0.67    0.37
  -4  -7  -6    1.12    0.39
   4   7   6    1.14    0.54
  -4   7  -6    0.55    0.41
   5   7   6    2.74    0.81
  -5  -7  -6    2.99    0.69
  -5  -7  -6    2.32    0.60
  -5   7  -6    2.33    0.69
  -6  -7  -6    4.82    0.85
  -6  -7  -6    5.84    0.97
  -6   7  -6    7.38    1.23
   6   7   6    4.67    1.02
  -7  -7  -6    1.44    0.53
  -7   7  -6   -0.11    0.34
  -7  -7  -6    1.78    0.63
   7   7   6    0.25    0.37
  -8   8   6   36.69    2.46
  -7   8   6    0.93    0.57
   7   8  -6    1.57    0.68
  -6   8   6    2.48    0.73
   6   8  -6    3.16    0.84
   5   8  -6    7.20    1.15
  -5   8   6    6.53    1.04
  -4   8   6    0.48    0.42
   4   8  -6   -0.05    0.40
   3   8  -6    8.11    1.13
  -3   8   6    5.34    0.93
   2   8  -6    0.77    0.45
  -2   8   6    0.44    0.39
  -1   8   6    0.21    0.38
   1   8  -6    0.48    0.34
   0   8   6    1.87    0.63
   0   8  -6    2.72    0.67
   0   8  -6    1.04    0.40
   1   8   6   -0.30    0.25
  -1   8  -6   -0.06    0.26
  -1   8  -6    0.45    0.30
  -2   8  -6    1.60    0.58
   2   8   6    2.47    0.71
  -3   8  -6    0.33    0.41
   3   8   6    0.68    0.41
  -4   8  -6    3.25    0.85
   4   8   6    4.04    0.92
   5   8   6    0.73    0.47
  -5   8  -6    0.54    0.53
   6   8   6   -0.34    0.27
  -6   8  -6   -0.29    0.35
  -7  -8  -6    3.11    0.71
  -7  -8  -6    3.08    0.81
  -6   9   6   -0.50    0.39
   6   9  -6    1.13    0.67
   5   9  -6    0.32    0.49
  -5   9   6    1.16    0.60
   4   9  -6    0.45    0.44
  -4   9   6    0.66    0.42
   3   9  -6    1.39    0.53
  -3   9   6    1.50    0.58
  -2   9   6   -0.11    0.31
   2   9  -6   -0.07    0.26
  -1   9   6    1.19    0.58
   1   9  -6    0.83    0.38
   0   9  -6   -0.02    0.31
   0   9   6    0.33    0.38
   1   9   6    1.87    0.66
  -1   9  -6    1.88    0.67
  -2   9  -6    0.55    0.40
   2   9   6    0.96    0.54
   3   9   6    0.54    0.49
  -3   9  -6    0.87    0.53
  -4   9  -6    4.71    1.06
  -5   9  -6   -0.05    0.45
   5   9   6   -0.20    0.31
   5  10  -6   -0.11    0.52
  -5  10   6   -1.07    0.41
  -4  10   6    0.79    0.59
   4  10  -6    0.42    0.45
  -3  10   6    2.28    0.81
   3  10  -6    2.38    0.73
  -2  10   6    1.50    0.62
  -1  10   6   18.11    1.68
   0  10   6    2.83    0.87
   1  10   6   -0.11    0.39
   2  10   6    0.21    0.34
  -2  10  -6    0.87    0.56
   3  10   6    0.23    0.33
  -3  10  -6    1.52    0.61
  -4  10  -6    0.48    0.56
  -9   0   7   -0.12    0.30
  -8   0   7    0.09    0.30
   8   0  -7   -0.08    0.28
   7   0  -7    0.03    0.23
  -7   0   7    0.24    0.27
   6   0  -7    0.09    0.22
  -6   0   7    0.37    0.25
   5   0  -7    0.08    0.17
  -5   0   7    0.40    0.23
   4   0  -7    0.08    0.12
  -4   0   7    0.23    0.16
  -3   0   7    0.13    0.09
  -3   0   7    0.12    0.15
   3   0  -7    0.15    0.11
  -2   0   7   -0.02    0.07
   2   0  -7    0.19    0.17
  -2   0   7    0.03    0.10
  -1   0   7    0.09    0.13
  -1   0   7    0.19    0.10
   1   0  -7    0.22    0.16
   0   0  -7   -0.07    0.16
   0   0   7   -0.15    0.10
   0   0   7    0.02    0.17
  -1   0  -7   -0.34    0.12
   1   0   7   -0.04    0.17
  -2   0  -7   -0.03    0.16
  -3   0  -7   -0.08    0.19
  -4   0  -7   -0.20    0.17
  -5   0  -7    0.34    0.23
  -6   0  -7    0.28    0.28
  -7   0  -7   -0.04    0.30
  -8   0  -7    0.46    0.40
  -9   0  -7    0.61    0.49
   9   1  -7    1.95    0.70
  -9   1   7    0.84    0.44
  -8   1   7   56.13    2.62
   8   1  -7   57.09    2.74
  -8  -1   7   57.63    2.49
  -7  -1   7    2.42    0.54
   7   1  -7    1.18    0.51
  -7   1   7    1.42    0.44
   6   1  -7   29.62    1.70
  -6  -1   7   29.10    1.55
   6  -1  -7   31.24    1.57
  -6   1   7   32.85    1.74
   5   1  -7   19.42    1.30
  -5  -1   7   19.76    1.19
  -5   1   7   20.28    1.29
   5  -1  -7   19.46    1.16
   4  -1  -7   21.74    1.12
  -4   1   7   21.46    0.93
  -4  -1   7   22.62    1.22
  -4   1   7   21.45    1.28
   4   1  -7   20.39    1.26
   3   1  -7    7.95    0.73
  -3   1   7    7.78    0.50
  -3   1   7    7.59    0.69
  -3  -1   7    7.01    0.64
   3  -1  -7    8.79    0.66
  -2   1   7   12.47    0.65
  -2  -1   7   10.57    0.78
   2   1  -7   13.38    0.89
  -2   1   7   12.50    0.86
   2  -1  -7   12.58    0.75
   1  -1  -7   33.84    1.35
  -1  -1   7   33.25    1.48
   1   1  -7   33.90    1.51
  -1   1   7   31.36    1.43
  -1   1   7   32.64    1.24
   0  -1  -7   13.34    0.80
   0   1   7   12.84    0.82
   0   1   7   13.51    0.79
   0   1  -7   12.34    0.86
   0  -1   7   13.25    0.88
  -1  -1  -7   78.66    2.58
   1   1   7   77.22    2.53
  -1   1  -7   76.93    2.67
   1   1   7   78.43    2.62
  -2   1  -7    0.40    0.23
   2   1   7    0.33    0.21
  -2  -1  -7    0.64    0.26
  -3  -1  -7   48.10    2.02
  -3   1  -7   45.20    1.99
   3   1   7   45.49    2.05
  -4   1  -7    0.14    0.24
  -4  -1  -7    0.35    0.27
  -5   1  -7    0.61    0.34
  -5  -1  -7    0.59    0.34
  -6   1  -7   22.19    1.52
  -6  -1  -7   17.48    1.36
  -7   1  -7    0.14    0.29
  -7  -1  -7   -0.06    0.25
  -8  -1  -7   63.59    3.08
  -8   1  -7   64.64    3.11
  -9   1  -7    3.95    0.95
  -9  -1  -7    2.98    0.81
 -10   2   7    0.62    0.50
  10   2  -7   -0.31    0.37
   9   2  -7    0.35    0.46
  -9   2   7    0.68    0.39
  -8   2   7    1.74    0.56
   8   2  -7    1.87    0.64
  -7   2   7    0.61    0.35
  -7  -2   7    0.45    0.25
   7   2  -7    0.91    0.41
   6   2  -7    3.27    0.70
  -6  -2   7    3.22    0.56
  -6   2   7    3.43    0.67
  -5   2   7    4.90    0.49
   5   2  -7    4.57    0.76
  -5  -2   7    5.07    0.63
  -5   2   7    5.06    0.75
  -4   2   7    0.95    0.26
  -4   2   7    0.82    0.31
   4  -2  -7    0.49    0.23
   4   2  -7    1.09    0.40
  -4  -2   7    0.39    0.19
  -3  -2   7    6.54    0.62
  -3   2   7    7.68    0.74
   3  -2  -7    8.24    0.59
   3   2  -7    8.14    0.84
  -3   2   7    8.07    0.58
   2   2  -7    1.51    0.42
  -2   2   7    1.34    0.37
   2  -2  -7    1.45    0.28
  -2  -2   7    0.97    0.30
  -2   2   7    1.35    0.29
  -1   2   7    0.46    0.22
   1  -2  -7    0.69    0.23
  -1  -2   7    0.66    0.26
  -1   2   7    0.65    0.24
   1   2  -7    0.54    0.14
   1   2  -7    0.43    0.25
   0  -2  -7  523.60   12.27
   0   2   7  513.35   12.88
   0   2   7  506.85   12.35
   0   2  -7  514.34   12.67
  -1   2  -7    1.42    0.40
   1   2   7    1.85    0.39
   1   2   7    1.40    0.32
  -1  -2  -7    1.53    0.34
  -2  -2  -7  128.03    3.82
   2   2   7  124.59    4.05
   2   2   7  131.16    3.60
  -2   2  -7  119.87    3.91
  -3   2  -7    3.07    0.57
   3   2   7    3.81    0.64
  -3  -2  -7    3.33    0.57
  -4   2  -7    5.75    0.79
  -4  -2  -7    7.20    0.82
   4   2   7    7.25    0.91
  -5   2  -7    0.25    0.29
  -5  -2  -7    0.52    0.30
  -6  -2  -7    5.46    0.89
  -6   2  -7    6.21    0.94
  -7  -2  -7    2.84    0.74
  -7   2  -7    5.56    0.96
  -8  -2  -7    6.71    1.10
  -8   2  -7    5.64    1.05
  -9   2  -7    3.12    0.90
  -9  -2  -7    2.10    0.67
 -10   3   7    1.39    0.62
  10   3  -7    1.13    0.57
   9   3  -7    1.15    0.56
  -9   3   7    1.42    0.53
  -8   3   7    4.22    0.80
   8   3  -7    3.28    0.81
  -7   3   7   -0.01    0.24
   7   3  -7    0.15    0.34
  -6   3   7   10.25    1.08
   6   3  -7    8.10    1.07
  -6  -3   7   10.69    0.85
   5   3  -7    5.80    0.89
  -5  -3   7    5.65    0.66
  -5   3   7    5.23    0.60
  -5   3   7    5.39    0.80
  -4  -3   7    2.98    0.49
   4   3  -7    4.46    0.76
  -4   3   7    4.24    0.70
  -4   3   7    4.08    0.53
  -3   3   7   17.74    1.17
  -3   3   7   15.42    0.93
   3   3  -7   15.70    1.17
  -3  -3   7   14.36    0.97
   2  -3  -7   -0.02    0.12
   2   3  -7   -0.06    0.18
  -2  -3   7   -0.07    0.13
  -2   3   7    0.02    0.15
  -2   3   7    0.21    0.17
   1   3  -7    0.97    0.36
  -1   3   7    1.54    0.38
   1  -3  -7    1.22    0.25
   1   3  -7    1.43    0.24
  -1   3   7    1.47    0.35
   0   3   7    0.12    0.16
   0   3  -7   -0.03    0.23
   0   3  -7    0.00    0.13
   0  -3  -7    0.45    0.19
   0   3   7    0.03    0.10
   1   3   7   41.52    1.59
  -1  -3  -7   40.71    1.61
   1   3   7   44.28    1.86
  -1   3  -7   39.22    1.88
   2   3   7   10.71    0.91
  -2  -3  -7   11.29    0.82
  -2   3  -7   11.22    0.95
   2   3   7   11.80    0.73
  -3  -3  -7   28.07    1.45
  -3   3  -7   27.17    1.52
   3   3   7   29.05    1.66
   4   3   7    4.55    0.80
  -4   3  -7    4.94    0.76
  -4  -3  -7    5.59    0.76
   5   3   7    2.33    0.62
  -5   3  -7    2.95    0.61
  -5  -3  -7    1.97    0.57
  -6  -3  -7   11.69    1.11
  -6   3  -7   10.20    1.14
  -7   3  -7    4.69    0.88
  -7  -3  -7    3.57    0.82
  -8   3  -7    1.44    0.59
  -8  -3  -7    1.70    0.61
  -9   3  -7    3.98    0.97
 -10   4   7    1.49    0.80
  -9   4   7    8.91    1.25
  -8   4   7    1.75    0.57
   8   4  -7    1.54    0.59
   7   4  -7   18.37    1.58
  -7   4   7   19.11    1.52
  -6   4   7    0.16    0.23
   6   4  -7    0.05    0.37
  -6   4   7    0.18    0.28
  -5  -4   7    3.29    0.54
   5   4  -7    2.88    0.73
  -5   4   7    2.68    0.63
  -5   4   7    3.51    0.57
  -4  -4   7    4.05    0.59
   4   4  -7    4.72    0.83
  -4   4   7    4.81    0.76
  -4   4   7    5.61    0.66
  -3   4   7    4.09    0.59
  -3  -4   7    4.83    0.65
  -3   4   7    3.80    0.65
   3   4  -7    4.69    0.77
   2   4  -7    1.64    0.46
  -2   4   7    1.58    0.43
  -2   4   7    1.14    0.35
  -1   4   7    0.70    0.29
   1   4  -7    0.61    0.22
   1   4  -7    0.76    0.36
  -1   4   7    0.80    0.31
   0  -4  -7   16.20    0.81
   0   4  -7   15.74    0.92
   0   4  -7   14.94    1.12
   0   4   7   15.02    0.94
   0   4   7   16.71    1.09
   1   4   7    2.89    0.56
   1   4   7    2.96    0.43
  -1   4  -7    2.74    0.59
  -1   4  -7    3.23    0.48
  -1  -4  -7    2.90    0.42
  -2  -4  -7    3.71    0.53
   2   4   7    3.42    0.63
  -2   4  -7    3.23    0.62
   2   4   7    2.65    0.38
  -3  -4  -7    4.97    0.67
  -3   4  -7    5.22    0.77
   3   4   7    6.13    0.84
  -4   4  -7    2.82    0.59
   4   4   7    2.49    0.66
  -4  -4  -7    2.78    0.57
  -5   4  -7    2.51    0.60
   5   4   7    1.60    0.53
  -5  -4  -7    1.96    0.53
   6   4   7    0.34    0.41
  -6  -4  -7    0.37    0.38
  -6   4  -7    0.36    0.33
  -7  -4  -7   25.02    1.80
  -7   4  -7   22.58    1.66
  -8  -4  -7    0.08    0.40
  -8   4  -7    3.25    0.79
  -9   4  -7   11.51    1.50
   9   5  -7   -0.05    0.43
  -9   5   7    1.39    0.65
  -8   5   7    2.34    0.69
   8   5  -7    1.66    0.68
   7   5  -7    8.70    1.30
  -7   5   7    9.21    1.23
  -6   5   7    0.46    0.30
   6   5  -7    0.74    0.47
  -6   5   7    0.98    0.46
  -5   5   7   -0.13    0.26
  -5   5   7   -0.14    0.19
   5   5  -7    0.11    0.38
  -4   5   7    0.47    0.37
   4   5  -7    0.51    0.34
  -4   5   7    0.66    0.31
  -3   5   7    4.67    0.69
  -3   5   7    3.98    0.71
   3   5  -7    4.76    0.82
   2   5  -7    3.48    0.70
  -2   5   7    4.16    0.67
  -2   5   7    4.24    0.69
  -1   5   7    5.02    0.66
  -1   5   7    9.50    0.88
   1   5  -7    7.71    0.91
   0   5  -7    1.18    0.35
   0   5  -7    1.33    0.43
   0   5   7    1.74    0.41
   0   5   7    1.41    0.47
  -1   5  -7   12.68    1.03
   1   5   7   11.66    0.78
  -1   5  -7   11.88    0.91
  -1  -5  -7   12.41    0.78
   1   5   7   11.54    1.03
  -2   5  -7    1.35    0.41
  -2   5  -7    2.83    0.61
  -2  -5  -7    3.32    0.52
   2   5   7    4.27    0.74
  -3   5  -7   -0.07    0.22
  -3   5  -7    0.42    0.31
   3   5   7    0.26    0.27
  -3  -5  -7   -0.08    0.14
  -4   5  -7    2.90    0.65
  -4   5  -7    2.30    0.56
  -4  -5  -7    3.41    0.65
   4   5   7    2.50    0.67
  -5  -5  -7    0.47    0.35
   5   5   7   -0.06    0.34
  -5   5  -7    0.60    0.40
  -5   5  -7    0.53    0.33
   6   5   7    2.63    0.78
  -6  -5  -7    2.80    0.70
  -6   5  -7    2.24    0.72
  -6   5  -7    3.08    0.73
  -6  -5  -7    2.79    0.73
  -7  -5  -7   -0.05    0.39
  -7   5  -7   -0.67    0.29
  -7   5  -7    0.03    0.41
   7   5   7    0.12    0.40
  -8   5  -7    0.28    0.36
  -8  -5  -7    0.43    0.37
   8   6  -7    0.45    0.34
  -7   6   7    0.97    0.44
   7   6  -7    0.78    0.52
   6   6  -7    0.74    0.43
  -6   6   7    1.17    0.48
   5   6  -7    3.27    0.77
  -5   6   7    3.17    0.65
   4   6  -7   13.92    1.29
  -4   6   7   13.21    1.13
  -3   6   7    0.33    0.26
  -3   6   7    0.15    0.24
   3   6  -7    0.25    0.28
   2   6  -7   36.51    2.04
  -2   6   7   35.87    1.88
  -2   6   7   36.66    1.99
  -1   6   7   97.69    3.68
   1   6  -7  102.74    3.75
   0   6  -7  351.07    9.64
   0   6   7  370.05   10.16
   0   6   7  367.79    9.25
   0   6  -7  356.10    9.69
  -1   6  -7   51.63    2.31
  -1   6  -7   56.73    2.50
   1   6   7   56.25    2.60
  -2   6  -7  131.56    4.50
  -2   6  -7  130.51    4.46
   2   6   7  141.57    4.86
   3   6   7   -0.29    0.21
  -3   6  -7    0.54    0.37
  -3   6  -7    1.17    0.44
  -3  -6  -7    0.47    0.28
  -4  -6  -7    1.39    0.43
  -4  -6  -7    0.98    0.39
  -4   6  -7    1.13    0.46
  -4   6  -7    0.90    0.42
   4   6   7    1.25    0.49
  -5  -6  -7    1.44    0.50
  -5  -6  -7    0.66    0.42
   5   6   7    0.40    0.41
  -5   6  -7    1.02    0.45
  -5   6  -7    1.09    0.53
  -6  -6  -7    9.68    1.23
  -6   6  -7    9.21    1.29
  -6  -6  -7    8.88    1.08
  -6   6  -7   10.24    1.18
   6   6   7    7.91    1.27
  -7  -6  -7    3.25    0.79
   7   6   7   -0.03    0.35
  -7  -6  -7    2.84    0.72
  -7   6  -7    0.01    0.38
  -8  -6  -7    6.13    1.14
  -7   7   7    0.04    0.31
   7   7  -7    0.37    0.49
   6   7  -7    5.70    1.10
  -6   7   7    4.50    0.90
  -5   7   7    1.30    0.47
   5   7  -7    0.78    0.48
   4   7  -7    0.36    0.30
  -4   7   7    0.56    0.41
   3   7  -7   -0.19    0.27
  -3   7   7   -0.19    0.22
   2   7  -7    6.95    1.01
  -2   7   7    6.82    1.03
  -2   7   7    6.50    0.91
   1   7  -7   70.15    3.09
  -1   7   7   73.90    2.86
  -1   7   7   74.06    3.17
   0   7   7   33.80    2.04
   0   7  -7   33.02    1.90
  -1   7  -7  238.90    7.12
  -1   7  -7  244.66    7.24
   1   7   7  249.54    7.60
  -2   7  -7   42.26    2.18
  -2   7  -7   43.19    2.23
   2   7   7   42.84    2.39
   3   7   7   12.35    1.33
  -3   7  -7    9.70    1.09
  -3   7  -7   12.11    1.20
  -4   7  -7    1.13    0.51
   4   7   7    0.52    0.41
  -4   7  -7    1.27    0.47
   5   7   7    4.59    1.05
  -5   7  -7    6.69    1.12
  -5  -7  -7    5.34    0.92
  -5  -7  -7    4.35    0.79
  -6  -7  -7    2.89    0.76
  -6  -7  -7    3.18    0.74
  -6   7  -7    4.14    0.97
  -7  -7  -7    0.19    0.41
   7   7   7    0.14    0.40
  -7   7  -7    0.19    0.38
  -7  -7  -7    0.23    0.33
  -7   8   7    0.90    0.57
   7   8  -7    0.12    0.56
  -6   8   7    5.55    0.99
   6   8  -7    5.61    1.16
  -5   8   7    0.01    0.34
   5   8  -7    0.60    0.42
  -4   8   7    0.79    0.48
   4   8  -7    0.66    0.44
   3   8  -7    0.10    0.32
  -3   8   7   -0.09    0.37
  -2   8   7    2.91    0.73
   2   8  -7    2.72    0.74
  -2   8   7    4.62    0.95
  -1   8   7   12.16    1.36
   1   8  -7    8.97    1.13
   0   8  -7    9.31    1.09
   0   8   7   10.03    1.28
   1   8   7    1.11    0.50
  -1   8  -7    1.67    0.55
  -1   8  -7    1.00    0.40
  -2   8  -7   10.51    1.15
  -2   8  -7    9.73    1.16
   2   8   7    8.22    1.22
   3   8   7    3.91    0.94
  -3   8  -7    5.12    0.93
  -4   8  -7    0.39    0.42
   4   8   7    0.33    0.42
  -5   8  -7    5.80    1.13
  -6   8  -7    7.50    1.33
   6   9  -7   15.06    1.85
  -6   9   7   14.29    1.63
   5   9  -7   -0.27    0.37
  -5   9   7    0.10    0.44
  -4   9   7    0.85    0.50
   4   9  -7    0.69    0.46
   3   9  -7    1.89    0.65
  -3   9   7    2.06    0.71
  -2   9   7    0.14    0.37
   2   9  -7    0.75    0.40
  -1   9   7   -0.33    0.29
   1   9  -7    0.59    0.32
   0   9  -7    5.01    0.89
   0   9   7    2.72    0.76
   1   9   7   10.71    1.40
   2   9   7    0.31    0.42
  -2   9  -7    0.20    0.41
   3   9   7    0.10    0.43
  -3   9  -7    1.46    0.63
  -4   9  -7    1.14    0.61
   4   9   7    0.00    0.30
  -5   9  -7   -0.08    0.40
   4  10  -7    1.22    0.72
  -4  10   7    0.14    0.55
   3  10  -7    2.15    0.76
  -3  10   7    2.15    0.81
   2  10  -7    0.39    0.41
  -2  10   7   -0.57    0.38
  -1  10   7    3.73    1.00
   0  10   7    6.41    1.27
   1  10   7   -0.10    0.49
   2  10   7    0.29    0.39
   3  10   7   -0.06    0.40
  -3  10  -7    0.31    0.42
  -4  10  -7    5.02    1.12
  -9   0   8   -0.14    0.28
  -8   0   8   92.63    3.61
  -7   0   8    1.85    0.52
   7   0  -8    2.20    0.57
  -6   0   8  700.79   17.21
  -5   0   8    2.80    0.57
   3   0  -8    0.27    0.21
  -3   0   8    0.53    0.25
  -2   0   8   31.93    1.05
   2   0  -8   33.13    1.48
  -2   0   8   33.10    1.54
  -1   0   8   12.23    0.62
  -1   0   8   10.89    0.84
   1   0  -8   11.50    0.81
   0   0  -8   16.22    1.00
   0   0   8   15.92    1.01
   0   0   8   16.00    0.83
   1   0   8  268.91    7.06
  -1   0  -8  266.34    7.12
  -2   0  -8    2.72    0.52
  -3   0  -8  163.20    4.93
  -4   0  -8    0.91    0.35
  -5   0  -8    2.97    0.65
  -6   0  -8    0.86    0.40
  -7   0  -8    0.86    0.43
  -8   0  -8  106.55    4.37
  -9   0  -8   16.20    1.76
  -9   1   8    1.74    0.61
   9   1  -8    1.17    0.60
  -8   1   8    1.45    0.50
   8   1  -8    2.06    0.60
  -8  -1   8    1.90    0.51
  -7  -1   8   17.56    1.25
   7   1  -8   16.44    1.33
  -7   1   8   18.27    1.38
  -6   1   8    0.44    0.27
   6  -1  -8    0.33    0.31
   6   1  -8    0.23    0.34
  -6  -1   8    0.54    0.29
  -5  -1   8   11.91    0.95
   5  -1  -8   12.82    0.96
  -5   1   8   12.07    1.03
   5   1  -8   12.74    1.07
   4   1  -8   77.03    2.89
  -4   1   8   79.83    2.96
  -4  -1   8   74.07    2.79
   4  -1  -8   80.62    2.71
  -3   1   8    6.39    0.75
  -3  -1   8    7.20    0.68
   3  -1  -8    6.83    0.63
   3   1  -8    8.37    0.77
  -3   1   8    7.35    0.49
  -2   1   8    0.76    0.21
  -2  -1   8    0.59    0.25
   2  -1  -8    1.14    0.32
  -2   1   8    0.69    0.28
   2   1  -8    0.56    0.28
  -1   1   8   17.65    1.04
  -1   1   8   16.89    0.84
   1   1  -8   16.61    1.05
  -1  -1   8   13.42    0.96
   0   1   8    1.75    0.34
   0  -1  -8    1.66    0.36
   0  -1   8    1.67    0.42
   0   1   8    1.30    0.36
   0   1  -8    1.32    0.38
   1   1   8   55.56    2.09
   1   1   8   53.12    2.09
  -1   1  -8   57.80    2.25
  -1  -1  -8   56.40    2.13
  -2  -1  -8   63.00    2.40
  -2   1  -8   66.59    2.54
   2   1   8   65.54    2.50
  -3   1  -8    5.16    0.74
  -3  -1  -8    5.41    0.73
  -4  -1  -8    3.00    0.61
  -4   1  -8    3.48    0.67
  -5   1  -8   -0.07    0.26
  -5  -1  -8    0.01    0.24
  -6   1  -8   -0.10    0.27
  -6  -1  -8   -0.09    0.28
  -7  -1  -8    1.73    0.58
  -7   1  -8    1.73    0.60
  -8  -1  -8   44.87    2.58
  -8   1  -8   44.66    2.57
  -9  -1  -8    0.80    0.58
  -9   1  -8    0.08    0.51
  10   2  -8    0.64    0.51
 -10   2   8    0.36    0.49
  -9   2   8    1.22    0.55
   9   2  -8    1.36    0.67
  -8   2   8   -0.08    0.28
   8   2  -8    0.26    0.41
  -7   2   8    1.42    0.45
  -7  -2   8    1.30    0.40
   7   2  -8    1.00    0.48
  -6   2   8    3.81    0.71
  -6  -2   8    4.03    0.65
   6   2  -8    2.58    0.68
   5   2  -8    2.46    0.64
  -5   2   8    2.96    0.62
  -5  -2   8    3.65    0.60
   4  -2  -8    5.55    0.58
  -4  -2   8    6.83    0.76
   4   2  -8    5.21    0.79
  -4   2   8    4.80    0.76
  -3   2   8    0.59    0.21
  -3   2   8    0.29    0.26
   3  -2  -8    0.47    0.22
   3   2  -8    0.56    0.32
  -3  -2   8    0.08    0.14
  -2   2   8    2.41    0.38
  -2   2   8    1.93    0.45
  -2  -2   8    2.34    0.47
   2   2  -8    2.72    0.54
   2  -2  -8    2.32    0.39
  -1  -2   8    0.03    0.14
   1   2  -8    0.12    0.10
   1  -2  -8    0.03    0.16
  -1   2   8    0.25    0.19
  -1   2   8    0.24    0.17
   1   2  -8   -0.01    0.18
   0   2   8    0.38    0.21
   0   2  -8    0.12    0.21
   0  -2  -8    0.26    0.19
   0   2   8    0.48    0.24
  -1  -2  -8  124.72    3.73
  -1   2  -8  122.79    3.98
   1   2   8  127.32    3.99
   2   2   8   32.14    1.43
  -2  -2  -8   31.10    1.54
  -2   2  -8   31.69    1.66
   2   2   8   32.40    1.65
   3   2   8  113.16    4.02
  -3   2  -8  120.38    3.97
  -3  -2  -8  114.95    3.80
  -4  -2  -8   25.04    1.48
  -4   2  -8   23.65    1.51
   4   2   8   22.58    1.54
  -5  -2  -8    8.02    0.99
  -5   2  -8    8.46    1.03
  -6   2  -8    6.59    1.00
  -6  -2  -8    5.60    0.92
  -7  -2  -8    0.48    0.39
  -7   2  -8   -0.10    0.36
  -8   2  -8   11.40    1.44
  -9   2  -8   -0.23    0.56
 -10   3   8    1.40    0.67
  10   3  -8    1.30    0.64
   9   3  -8    1.25    0.60
  -9   3   8    0.98    0.48
  -8   3   8    0.03    0.32
   8   3  -8    0.28    0.42
  -7   3   8    0.23    0.32
   7   3  -8    0.39    0.40
   6   3  -8    0.37    0.38
  -6   3   8    0.22    0.27
  -6  -3   8    0.48    0.30
   5   3  -8    7.74    1.02
  -5  -3   8    5.24    0.68
  -5   3   8    7.05    0.94
  -4   3   8    2.26    0.43
   4   3  -8    2.72    0.65
  -4   3   8    2.13    0.51
  -4  -3   8    2.51    0.51
  -3  -3   8    0.43    0.24
  -3   3   8    0.54    0.26
  -3   3   8    0.57    0.31
   3   3  -8    0.82    0.41
   2  -3  -8   19.53    0.92
  -2   3   8   18.16    1.07
  -2   3   8   17.64    1.18
  -2  -3   8   19.78    1.20
   2   3  -8   17.69    1.25
   1   3  -8   35.01    1.76
  -1   3   8   33.72    1.61
   1  -3  -8   36.85    1.38
  -1   3   8   33.81    1.56
   0   3  -8    2.73    0.38
   0   3  -8    2.96    0.60
   0  -3  -8    2.82    0.42
   0   3   8    3.00    0.52
   1   3   8   74.44    2.52
  -1  -3  -8   75.05    2.53
  -1   3  -8   76.84    2.93
   1   3   8   78.11    2.83
  -2   3  -8    6.81    0.86
   2   3   8    6.01    0.78
  -2  -3  -8    6.54    0.71
   2   3   8    6.28    0.57
  -3   3  -8    0.43    0.29
   3   3   8    0.41    0.33
  -3  -3  -8    0.10    0.18
  -4   3  -8    4.55    0.78
   4   3   8    4.59    0.83
  -4  -3  -8    4.19    0.70
   5   3   8    3.60    0.77
  -5   3  -8    5.60    0.88
  -5  -3  -8    4.73    0.79
  -6   3  -8    4.93    0.90
  -6  -3  -8    6.71    1.00
  -7  -3  -8    0.40    0.40
  -7   3  -8    0.44    0.49
  -8   3  -8    0.45    0.49
  -8  -3  -8    0.28    0.36
  -9   3  -8    1.07    0.64
   9   4  -8   -0.10    0.39
  -9   4   8    0.02    0.43
  -8   4   8    0.44    0.40
   8   4  -8    0.85    0.52
   7   4  -8   11.93    1.41
  -7   4   8    6.90    1.03
  -6   4   8    9.57    1.14
   6   4  -8   12.59    1.38
  -5  -4   8   -0.02    0.22
   5   4  -8    0.17    0.29
  -5   4   8    0.04    0.23
  -5   4   8   -0.03    0.29
  -4   4   8    5.09    0.66
  -4   4   8    4.71    0.80
   4   4  -8    5.39    0.92
  -4  -4   8    5.79    0.73
  -3   4   8   25.91    1.56
  -3  -4   8   25.22    1.43
   3   4  -8   25.56    1.64
  -3   4   8   24.55    1.38
   2   4  -8    0.17    0.24
  -2   4   8   -0.06    0.18
  -2   4   8    0.13    0.21
   1   4  -8   -0.18    0.18
  -1   4   8    0.05    0.21
  -1   4   8    0.03    0.18
   0  -4  -8    1.60    0.33
   0   4   8    1.46    0.42
   0   4  -8    1.58    0.47
   0   4  -8    1.75    0.37
   0   4   8    1.91    0.42
  -1   4  -8    1.53    0.46
   1   4   8    1.65    0.36
  -1   4  -8    1.69    0.39
  -1  -4  -8    2.53    0.44
   1   4   8    2.14    0.50
   2   4   8    9.01    0.96
  -2  -4  -8    8.96    0.77
  -2   4  -8    8.68    0.80
  -2   4  -8    9.31    1.01
  -3  -4  -8   -0.11    0.19
  -3   4  -8    0.34    0.28
   3   4   8    0.34    0.29
  -4   4  -8    0.00    0.22
   4   4   8    0.01    0.27
  -4  -4  -8    0.20    0.23
  -5  -4  -8    4.95    0.85
  -5   4  -8    5.44    0.89
   5   4   8    5.94    1.02
   6   4   8    3.34    0.88
  -6   4  -8    3.05    0.73
  -6  -4  -8    2.91    0.73
  -7   4  -8    5.75    1.03
  -7  -4  -8    6.96    1.12
  -8  -4  -8   -0.17    0.31
  -8   4  -8    0.18    0.48
   9   5  -8    0.14    0.37
  -9   5   8    0.94    0.57
  -8   5   8   -0.23    0.27
   8   5  -8    0.19    0.46
   7   5  -8   29.66    2.17
  -7   5   8   31.36    2.00
   6   5  -8    2.11    0.74
  -6   5   8    1.67    0.54
  -5   5   8   43.37    2.26
  -5   5   8   39.11    1.99
   5   5  -8   46.33    2.56
  -5  -5   8   42.56    1.97
  -4   5   8   13.12    1.17
   4   5  -8   13.61    1.27
  -4   5   8   13.55    1.07
   3   5  -8    5.13    0.88
  -3   5   8    5.78    0.79
  -3   5   8    4.76    0.82
   2   5  -8    3.86    0.76
  -2   5   8    4.03    0.71
  -2   5   8    3.91    0.68
  -1   5   8    0.41    0.28
   1   5  -8    0.53    0.34
  -1   5   8    1.16    0.39
   0   5   8    4.60    0.63
   0   5  -8    3.58    0.71
   0   5   8    4.43    0.71
  -1   5  -8   19.81    1.38
  -1   5  -8   18.03    1.17
   1   5   8   21.38    1.13
   1   5   8   18.68    1.35
   2   5   8    1.52    0.50
  -2   5  -8    1.85    0.49
  -2   5  -8    1.83    0.53
  -2  -5  -8    1.31    0.38
  -3   5  -8    1.18    0.43
   3   5   8    0.39    0.34
  -3  -5  -8   -0.03    0.17
  -3   5  -8    1.21    0.44
  -4   5  -8    2.11    0.54
   4   5   8    2.18    0.61
  -4  -5  -8    1.71    0.50
  -4   5  -8    1.74    0.52
  -5   5  -8    0.22    0.33
   5   5   8    0.51    0.39
  -5   5  -8    0.42    0.41
  -5  -5  -8    0.52    0.37
   6   5   8   -0.05    0.36
  -6   5  -8    0.55    0.39
  -6   5  -8    0.22    0.42
  -6  -5  -8    0.36    0.36
  -7  -5  -8    1.37    0.56
  -7   5  -8    1.06    0.52
   7   5   8   -0.09    0.39
  -7   5  -8    1.46    0.59
  -8   5  -8    0.43    0.40
  -8  -5  -8   -0.22    0.29
   8   6  -8    0.52    0.46
  -8   6   8    0.34    0.44
  -7   6   8    0.65    0.44
   7   6  -8    0.92    0.59
   6   6  -8    3.46    0.91
  -6   6   8    1.61    0.52
  -6   6   8    1.66    0.62
  -5   6   8    6.33    0.90
   5   6  -8    8.04    .21
  -5   6   8    4.65    0.89
  -4   6   8    4.32    0.77
   4   6  -8    6.31    1.02
  -4   6   8    4.73    0.85
  -3   6   8    4.88    0.82
  -3   6   8    5.29    0.85
   3   6  -8    4.83    0.89
  -2   6   8   16.41    1.26
   2   6  -8   14.08    1.26
  -2   6   8   16.93    1.27
  -1   6   8    1.75    0.52
  -1   6   8    0.97    0.38
   1   6  -8    2.77    0.66
   0   6   8   35.25    1.98
   0   6  -8   33.92    1.93
   0   6   8   33.54    1.67
   1   6   8  100.68    3.87
  -1   6  -8  100.46    3.79
  -1   6  -8  100.12    3.57
   2   6   8    7.09    0.99
  -2   6  -8    7.99    1.02
  -3   6  -8   77.64    3.18
   3   6   8   74.60    3.31
  -3  -6  -8   75.29    2.86
  -3   6  -8   75.31    3.17
  -4   6  -8   27.91    1.86
  -4   6  -8   25.77    1.74
   4   6   8   28.16    1.97
  -5   6  -8    4.05    0.86
  -5   6  -8    3.61    0.76
  -5  -6  -8    3.64    0.77
   5   6   8    3.78    0.90
  -6   6  -8   -0.10    0.31
   6   6   8   -0.11    0.35
  -6  -6  -8    0.08    0.36
  -6   6  -8   -0.44    0.29
  -7  -6  -8    6.08    1.07
   7   6   8    0.39    0.38
  -7   7   8    0.21    0.30
   7   7  -8    0.52    0.55
  -6   7   8    1.76    0.58
   6   7  -8    2.95    0.78
  -6   7   8    0.79    0.48
   5   7  -8   -0.02    0.40
  -5   7   8    0.86    0.44
  -5   7   8    1.54    0.59
   4   7  -8    2.01    0.62
  -4   7   8    2.17    0.63
  -4   7   8    2.01    0.58
  -3   7   8    0.89    0.41
  -3   7   8    0.80    0.43
   3   7  -8    0.47    0.41
   2   7  -8    5.91    0.96
  -2   7   8    6.69    0.96
  -2   7   8    5.62    0.94
  -1   7   8    3.70    0.83
  -1   7   8    3.08    0.66
   1   7  -8    2.58    0.66
   0   7  -8   24.30    1.67
   0   7   8   23.20    1.68
   1   7   8    0.67    0.38
  -1   7  -8    0.52    0.37
  -2   7  -8  134.83    4.78
   2   7   8  140.54    5.09
   3   7   8    8.84    1.20
  -3   7  -8    9.74    1.18
  -3   7  -8   10.41    1.19
  -4   7  -8   18.45    1.57
   4   7   8   17.10    1.56
  -4   7  -8   17.61    1.40
  -5   7  -8    0.05    0.37
   5   7   8    0.81    0.54
  -6   7  -8    3.42    0.85
  -6  -7  -8    2.87    0.75
  -7  -7  -8    3.74    0.89
   6   8  -8   49.24    3.05
  -6   8   8   49.62    2.67
  -5   8   8    4.05    0.93
  -5   8   8    3.71    0.87
   5   8  -8    3.35    0.90
  -4   8   8    3.78    0.89
  -4   8   8    4.68    0.93
   4   8  -8    4.71    1.01
  -3   8   8    1.55    0.63
  -3   8   8    0.72    0.43
   3   8  -8    2.62    0.66
   2   8  -8    6.73    1.10
  -2   8   8    8.37    1.21
  -2   8   8    7.38    1.00
   1   8  -8    1.40    0.53
  -1   8   8    1.29    0.52
   0   8  -8   -0.15    0.26
   0   8   8   -0.06    0.33
   1   8   8    1.18    0.55
  -1   8  -8    1.02    0.39
  -2   8  -8    1.81    0.58
  -2   8  -8    0.25    0.32
   2   8   8    1.31    0.59
  -3   8  -8    1.13    0.52
   3   8   8    1.22    0.56
   4   8   8    0.79    0.53
  -4   8  -8    1.34    0.61
  -5   8  -8    0.20    0.43
   5   8   8    0.32    0.43
  -6   8  -8    0.56    0.60
  -6   9   8    2.43    0.85
  -5   9   8    0.20    0.49
   5   9  -8    2.04    0.79
  -5   9   8    1.21    0.56
  -4   9   8    0.89    0.53
   4   9  -8    0.36    0.49
  -4   9   8    0.55    0.48
  -3   9   8    0.18    0.35
  -3   9   8    0.34    0.45
   3   9  -8    0.12    0.39
   2   9  -8    1.63    0.54
  -2   9   8    0.40    0.41
   1   9  -8   -0.06    0.34
  -1   9   8    0.87    0.49
   0   9  -8    3.23    0.75
   0   9   8    3.74    0.91
  -1   9  -8    0.36    0.32
   1   9   8   -0.10    0.36
   2   9   8    2.04    0.75
   3   9   8    3.34    0.94
  -3   9  -8    1.89    0.70
   4   9   8    0.36    0.30
  -4   9  -8    0.04    0.41
  -5   9  -8    0.14    0.43
  -4  10   8    0.55    0.45
  -4  10   8    0.70    0.60
   4  10  -8   -0.28    0.51
   3  10  -8    0.60    0.55
  -3  10   8    0.57    0.54
   2  10  -8    1.31    0.58
  -2  10   8    1.90    0.77
  -1  10   8    0.31    0.55
   0  10   8    6.69    1.29
   1  10   8    5.81    1.34
  -9   0   9    0.29    0.35
  -8   0   9   -0.15    0.21
  -7   0   9   -0.26    0.25
   7   0  -9    0.31    0.34
   6   0  -9   -0.10    0.30
  -6   0   9    0.44    0.30
   5   0  -9   -0.01    0.23
  -5   0   9    0.24    0.27
  -4   0   9    0.50    0.26
   4   0  -9    0.21    0.18
  -3   0   9    0.05    0.20
   3   0  -9    0.16    0.24
   2   0  -9    0.49    0.25
  -2   0   9    0.33    0.24
  -1   0   9    0.02    0.17
   1   0  -9    0.43    0.24
  -1   0   9    0.16    0.13
   0   0  -9    0.01    0.18
   0   0   9   -0.17    0.14
  -1   0  -9   -0.08    0.17
   1   0   9    0.02    0.17
  -2   0  -9    0.01    0.17
  -3   0  -9    0.24    0.23
  -4   0  -9    0.33    0.22
  -5   0  -9    0.05    0.28
  -6   0  -9    0.23    0.33
  -7   0  -9    0.25    0.38
  -8   0  -9    0.21    0.46
 -10   1   9   -0.02    0.45
  -9   1   9    2.71    0.71
   8   1  -9   -0.25    0.32
  -8   1   9   -0.07    0.26
  -8  -1   9    0.22    0.29
  -7   1   9    0.37    0.29
  -7  -1   9    0.28    0.29
   7   1  -9    0.03    0.34
  -6   1   9   53.48    2.54
  -6  -1   9   56.01    2.44
   6   1  -9   54.50    2.55
  -5   1   9    1.14    0.38
  -5  -1   9    1.67    0.50
   5   1  -9    1.19    0.48
   5  -1  -9    1.10    0.41
   4   1  -9   69.83    2.73
  -4   1   9   68.34    2.71
  -4  -1   9   61.38    2.53
   4  -1  -9   64.03    2.43
   3  -1  -9    0.05    0.21
   3   1  -9   -0.15    0.24
  -3   1   9   -0.15    0.18
  -3  -1   9    0.00    0.19
   2   1  -9   16.22    1.12
  -2   1   9   17.53    1.16
  -2  -1   9   17.36    1.13
   2  -1  -9   19.53    1.09
  -2   1   9   17.95    0.85
   1   1  -9   18.12    1.14
  -1   1   9   18.43    1.13
  -1   1   9   16.20    0.89
  -1  -1   9   16.66    1.12
   0  -1   9   15.94    1.12
   0   1   9   18.05    1.00
   0   1   9   19.00    1.13
   0  -1  -9   18.13    1.09
   0   1  -9   17.21    1.16
  -1  -1  -9   47.57    1.99
   1   1   9   45.75    1.93
  -1   1  -9   47.85    2.10
   1   1   9   44.95    1.91
   2   1   9   14.18    1.04
  -2  -1  -9   14.04    1.04
  -2   1  -9   15.84    1.14
  -3   1  -9   15.54    1.16
  -3  -1  -9   13.64    1.08
  -4  -1  -9   12.78    1.10
  -4   1  -9   15.31    1.22
  -5   1  -9    4.49    0.83
  -5  -1  -9    5.37    0.89
  -6  -1  -9   13.17    1.27
  -6   1  -9   13.23    1.26
  -7  -1  -9   -0.05    0.33
  -7   1  -9    0.37    0.46
  -8  -1  -9    0.07    0.40
  -8   1  -9    0.25    0.50
  10   2  -9   -0.13    0.50
 -10   2   9    0.58    0.55
   9   2  -9    0.53    0.51
  -9   2   9    0.46    0.38
   8   2  -9    1.00    0.49
  -8   2   9    0.69    0.41
  -7  -2   9    0.45    0.32
   7   2  -9    0.36    0.44
  -7   2   9   -0.01    0.29
   6   2  -9    3.75    0.79
  -6  -2   9    2.56    0.58
  -6   2   9    2.52    0.62
  -5  -2   9    7.93    0.87
  -5   2   9    8.31    1.02
   5   2  -9    7.04    0.95
  -4   2   9    3.33    0.67
   4   2  -9    2.20    0.60
  -4  -2   9    2.45    0.55
   3   2  -9   19.48    1.34
  -3  -2   9   17.47    1.18
   3  -2  -9   20.21    1.06
  -3   2   9   18.69    1.27
  -2   2   9    1.48    0.42
  -2   2   9    1.90    0.37
   2  -2  -9    1.65    0.37
  -2  -2   9    1.36    0.39
   2   2  -9    1.07    0.41
  -1   2   9    0.85    0.32
   1  -2  -9    1.46    0.35
   1   2  -9    0.86    0.39
  -1  -2   9    2.14    0.51
  -1   2   9    1.51    0.35
   0  -2  -9    0.08    0.17
   0   2  -9    0.04    0.25
   0   2   9    0.26    0.20
   0   2   9    0.26    0.22
   1   2   9    6.08    0.71
  -1   2  -9    4.86    0.75
  -1  -2  -9    6.08    0.68
   2   2   9  166.04    5.24
  -2   2  -9  166.44    5.22
  -2  -2  -9  170.45    4.98
   2   2   9  171.92    4.82
   3   2   9   20.17    1.38
  -3  -2  -9   21.71    1.35
  -3   2  -9   18.66    1.35
  -4  -2  -9   94.36    3.52
  -4   2  -9   94.77    3.62
   4   2   9   96.09    3.77
  -5  -2  -9    3.31    0.70
  -5   2  -9    3.53    0.75
  -6   2  -9    2.47    0.69
  -6  -2  -9    1.91    0.61
  -7   2  -9    0.02    0.39
  -7  -2  -9    0.12    0.35
  -8   2  -9   -0.47    0.36
  -8  -2  -9   -0.20    0.29
  -9   3   9    2.48    0.71
   9   3  -9    2.16    0.75
  -8   3 9    0.14    0.33
   8   3  -9    0.58    0.54
  -7  -3   9    0.01    0.22
   7   3  -9    0.05    0.32
  -7   3   9    0.11    0.32
   6   3  -9    1.18    0.56
  -6  -3   9    0.47    0.29
  -6   3   9    0.53    0.33
  -5   3   9    0.58    0.33
   5   3  -9    0.29    0.35
  -5  -3   9    0.93    0.37
  -4  -3   9    9.71    0.88
   4   3  -9    9.52    1.11
  -4   3   9   11.70    1.07
  -3  -3   9    0.54    0.25
  -3   3   9    0.68    0.35
   3   3  -9    0.96    0.43
  -3   3   9    0.59    0.26
   2   3  -9    0.37    0.31
  -2   3   9    0.11    0.19
  -2  -3   9    0.38    0.24
  -2   3   9   -0.14    0.20
  -1   3   9   -0.07    0.16
  -1   3   9    0.02    0.18
   1  -3  -9   -0.04    0.13
   1   3  -9    0.31    0.31
   0   3   9    4.24    0.60
   0   3   9    4.57    0.62
   0  -3  -9    5.52    0.58
   0   3  -9    5.74    0.81
  -1  -3  -9    0.33    0.23
   1   3   9    0.75    0.33
   1   3   9    0.16    0.19
  -1   3  -9    0.54    0.33
  -2  -3  -9    6.30    0.74
   2   3   9    6.58    0.68
  -2   3  -9    5.84    0.85
   2   3   9    6.99    0.86
   3   3   9    4.49    0.78
  -3   3  -9    4.37    0.79
  -3  -3  -9    4.38    0.70
  -4  -3  -9   12.57    1.07
   4   3   9   12.72    1.20
  -4   3  -9   11.50    1.09
  -5  -3  -9    6.54    0.97
   5   3   9    7.99    1.14
  -5   3  -9    6.57    1.01
  -6   3  -9    4.15    0.88
  -6  -3  -9    3.22    0.77
  -7   3  -9    3.93    0.88
  -7  -3  -9    2.24    0.65
  -8  -3  -9   -0.19    0.28
  -8   3  -9    1.26    0.66
   9   4  -9    0.33    0.42
  -9   4   9   -0.30    0.39
   8   4  -9    0.37    0.53
  -8   4   9    0.47    0.44
   7   4  -9   21.87    1.80
  -7   4   9   22.88    1.70
  -6  -4   9    0.04    0.19
   6   4  -9    0.42    0.44
  -6   4   9    0.33    0.32
  -5  -4   9   58.06    2.47
   5   4  -9   60.37    2.93
  -5   4   9   61.89    2.82
  -4   4   9    0.42    0.33
  -4   4   9    0.69    0.32
   4   4  -9    0.51    0.44
  -4  -4   9    0.86    0.34
   3   4  -9   15.69    1.34
  -3   4   9   16.96    1.29
  -3  -4   9   13.62    1.09
  -3   4   9   16.80    1.13
  -2   4   9    0.75    0.37
  -2   4   9    0.55    0.30
   2   4  -9    0.25    0.34
  -1   4   9    1.60    0.42
  -1   4   9    1.98    0.49
   1   4  -9    2.00    0.54
   0   4  -9    4.89    0.79
   0   4   9    3.76    0.58
   0  -4  -9    5.65    0.54
   0   4   9    3.92    0.66
   1   4   9    2.92    0.60
   1   4   9    2.55    0.48
  -1  -4  -9    3.14    0.50
  -1   4  -9    3.83    0.70
  -1   4  -9    4.23    0.57
  -2  -4  -9   19.34    1.18
  -2   4  -9   18.05    1.38
   2   4   9   18.56    1.36
  -2   4  -9   19.00    1.24
   3   4   9    4.29    0.80
  -3   4  -9    5.30    0.88
  -3  -4  -9    6.38    0.80
  -4   4  -9    7.18    1.03
   4   4   9    6.45    1.02
  -4  -4  -9    7.92    0.93
  -5   4  -9   -0.11    0.27
  -5  -4  -9    0.11    0.28
   5   4   9    0.06    0.27
  -6  -4  -9    1.55    0.57
  -6   4  -9    1.04    0.51
   6   4   9    1.40    0.55
  -7   4  -9    0.34    0.45
  -7  -4  -9    0.44    0.42
  -8  -4  -9    0.24    0.35
  -8   4  -9    0.34    0.63
  -8   5   9    8.23    1.27
   7   5  -9    0.57    0.46
  -7   5   9    0.15    0.38
  -6   5   9   11.97    1.34
   6   5  -9   12.40    1.50
   5   5  -9    5.57    1.07
  -5   5   9    4.88    0.91
  -5  -5   9    6.69    0.84
  -4   5   9   15.25    1.18
  -4   5   9   14.68    1.28
   4   5  -9   14.17    1.50
  -3   5   9    0.60    0.34
  -3   5   9    0.56    0.30
   3   5  -9    0.37    0.37
  -2   5   9    6.13    0.82
   2   5  -9    6.28    0.94
  -2   5   9    5.55    0.85
  -1   5   9    1.49    0.46
   1   5  -9    1.42    0.48
  -1   5   9    1.85    0.49
   0   5   9   16.65    1.27
   0   5  -9   17.83    1.36
   0   5   9   17.09    1.13
   1   5   9    0.79    0.41
  -1   5  -9    0.83    0.41
   2   5   9   11.60    1.08
  -2   5  -9   11.57    0.98
  -2  -5  -9   12.22    0.94
  -2   5  -9   11.47    1.08
  -3   5  -9    6.28    0.86
  -3   5  -9    5.27    0.92
   3   5   9    6.02    0.96
  -4   5  -9    0.55    0.32
  -4   5  -9    0.12    0.33
   4   5   9    0.05    0.32
  -4  -5  -9   -0.10    0.23
  -5  -5  -9    1.63    0.52
  -5   5  -9    0.85    0.44
  -5   5  -9    1.22    0.51
   5   5   9    1.26    0.57
  -6   5  -9   -0.01    0.35
  -6   5  -9    0.23    0.37
   6   5   9    0.26    0.42
  -6  -5  -9    0.31    0.35
  -7  -5  -9    1.80    0.57
  -7   5  -9    0.76    0.56
  -7   5  -9    0.17    0.37
   7   5   9   -0.29    0.30
  -8   5  -9   -0.01    0.59
   8   6  -9   -0.24    0.40
  -8   6   9    0.91    0.56
  -7   6   9   -0.17    0.32
   7   6  -9   -0.39    0.36
   6   6  -9    3.83    0.97
  -6   6   9    2.87    0.76
  -5   6   9   -0.15    0.31
  -5   6   9   -0.08    0.24
   5   6  -9    0.83    0.42
  -4   6   9    0.16    0.30
   4   6  -9   -0.36    0.28
  -4   6   9    0.30    0.37
   3   6  -9    1.57    0.55
  -3   6   9    1.33    0.53
  -3   6   9    2.13    0.59
   2   6  -9   11.97    1.30
  -2   6   9   12.27    1.10
  -2   6   9   11.75    1.10
   1   6  -9    3.78    0.78
  -1   6   9    3.22    0.71
   0   6  -9    2.34    0.62
   0   6   9    3.42    0.74
   1   6   9   38.34    2.21
  -1   6  -9   44.33    2.32
  -2   6  -9  120.28    4.25
  -2   6  -9  120.67    4.41
   2   6   9  121.05    4.51
  -3   6  -9   61.33    2.85
   3   6   9   60.48    2.99
  -3   6  -9   63.36    2.82
  -4   6  -9   68.19    3.14
   4   6   9   63.81    3.25
  -4   6  -9   69.41    3.14
  -5   6  -9    1.59    0.58
  -5  -6  -9    1.98    0.57
  -5   6  -9    2.18    0.71
   5   6   9    2.36    0.75
  -6   6  -9    3.29    0.83
  -6   6  -9    3.42    0.86
   6   6   9    3.17    0.88
  -6  -6  -9    3.13    0.79
  -7   6  -9    0.81    0.53
  -7  -6  -9   -0.19    0.39
   7   7  -9    0.87    0.63
  -7   7   9    0.13    0.29
   6   7  -9    1.25    0.60
  -6   7   9    0.14    0.35
  -5   7   9    1.63    0.56
  -5   7   9    0.64    0.45
   5   7  -9    0.29    0.40
   4   7  -9    0.44    0.37
  -4   7   9    0.48    0.43
  -4   7   9    0.19    0.33
   3   7  -9    1.26    0.46
  -3   7   9    1.11    0.48
  -3   7   9    0.88    0.47
  -2   7   9    1.51    0.57
   2   7  -9    0.49    0.38
  -2   7   9    0.88    0.40
  -1   7   9    0.31    0.34
  -1   7   9    0.43    0.38
   1   7  -9    0.32    0.34
   0   7   9    0.29    0.32
   0   7  -9    0.60    0.41
  -1   7  -9    7.91    1.12
   1   7   9    7.34    1.10
  -2   7  -9    8.29    1.13
   2   7   9    8.90    1.20
  -3   7  -9   92.69    3.81
   3   7   9   93.81    4.03
  -3   7  -9   96.01    3.87
  -4   7  -9   21.50    1.61
  -4   7  -9   19.37    1.64
   4   7   9   18.93    1.71
  -5   7  -9   11.11    1.42
   5   7   9   11.94    1.55
  -5   7  -9   10.84    1.31
  -6   7  -9    2.30    0.79
   6   7   9   -0.18    0.30
   6   8  -9    1.70    0.77
   5   8  -9    0.89    0.62
  -5   8   9    1.18    0.54
  -5   8   9    0.77    0.48
   4   8  -9    7.85    1.31
  -4   8   9    6.93    1.15
  -4   8   9    7.00    1.10
   3   8  -9    0.19    0.37
  -3   8   9    0.25    0.38
  -3   8   9   -0.03    0.37
  -2   8   9    9.27    1.28
  -2   8   9    5.53    0.96
   2   8  -9    8.00    1.20
  -1   8   9   -0.30    0.30
   1   8  -9    0.24    0.35
   0   8   9    0.77    0.52
   0   8  -9   -0.53    0.30
   1   8   9   18.53    1.63
  -1   8  -9   16.68    1.45
  -2   8  -9    3.23    0.71
   2   8   9    1.89    0.70
  -3   8  -9    1.29    0.51
   3   8   9    0.95    0.51
  -4   8  -9    4.05    0.90
   4   8   9    3.18    0.89
  -5   8  -9    6.74    1.21
  -5   9   9    0.87    0.61
  -5   9   9   -0.29    0.36
   4   9  -9   47.52    3.00
  -4   9   9   52.36    2.96
  -4   9   9   45.98    2.61
  -3   9   9    0.46    0.55
   3   9  -9    1.05    0.52
   2   9  -9    1.49    0.54
  -2   9   9    2.38    0.79
   1   9  -9    0.07    0.36
  -1   9   9   -0.07    0.34
   0   9  -9    0.63    0.43
   0   9   9    0.63    0.48
  -1   9  -9    0.44    0.35
   1   9   9    0.13    0.40
   2   9   9   -0.32    0.46
   3   9   9   10.29    1.52
   3  10  -9    0.33    0.59
   2  10  -9    1.55    0.66
  -2  10   9    1.30    0.76
   1  10  -9    3.74    0.87
  -1  10   9    2.79    0.99
   0  10   9    1.57    0.74
  -9   0  10    1.97    0.62
  -8   0  10    0.21    0.33
  -7   0  10    2.15    0.58
  -6   0  10   80.84    3.27
   6   0 -10   78.58    3.19
   5   0 -10    9.12    0.97
  -3   0  10   55.09    2.37
   3   0 -10   56.41    2.29
   2   0 -10  536.89   13.08
  -2   0  10  519.18   13.18
  -1   0  10   10.70    0.91
   1   0 -10    8.16    0.79
   0   0 -10   13.04    1.00
   0   0  10   13.72    1.04
   1   0  10    1.82    0.48
  -1   0 -10    1.99    0.50
  -2   0 -10    5.04    0.78
  -3   0 -10   28.57    1.70
  -4   0 -10    3.04    0.68
  -5   0 -10   67.32    3.01
  -6   0 -10    3.01    0.74
  -7   0 -10    4.95    1.02
  -8   0 -10    5.71    1.21
 -10   1  10    1.15    0.70
  -9   1  10    4.44    0.96
  -8   1  10    4.09    0.87
   8   1 -10    5.27    0.99
  -8  -1  10    4.11    0.78
  -7   1  10    1.19    0.45
   7   1 -10    0.79    0.46
  -7  -1  10    1.94    0.55
  -6  -1  10    4.19    0.78
  -6   1  10    5.15    0.88
   6   1 -10    4.96    0.87
  -5   1  10   24.77    1.60
   5  -1 -10   24.29    1.42
  -5  -1  10   23.78    1.50
   5   1 -10   22.93    1.55
   4  -1 -10   19.94    1.23
   4   1 -10   18.19    1.31
  -4  -1  10   16.73    1.23
  -4   1  10   18.94    1.35
  -3   1  10    9.44    0.90
   3   1 -10   10.21    0.98
   3  -1 -10   10.34    0.85
  -3  -1  10    9.40    0.89
   2   1 -10   22.18    1.37
  -2  -1  10   23.25    1.41
  -2   1  10   22.72    1.38
   2  -1 -10   22.27    1.25
  -1   1  10    1.60    0.32
   1   1 -10    1.64    0.47
  -1   1  10    1.98    0.49
  -1  -1  10    1.31    0.44
   0   1  10   -0.30    0.11
   0  -1 -10    0.19    0.24
   0   1  10   -0.05    0.18
   0   1 -10    0.70    0.32
   0  -1  10   -0.10    0.20
  -1  -1 -10    9.21    0.84
  -1   1 -10   10.93    0.97
   1   1  10   10.04    0.82
   1   1  10    9.90    0.87
   2   1  10    3.18    0.58
  -2   1 -10    3.06    0.64
  -2  -1 -10    1.94    0.46
  -3  -1 -10   42.74    2.12
  -3   1 -10   44.35    2.21
  -4   1 -10   23.62    1.61
  -4  -1 -10   24.94    1.60
  -5   1 -10    0.57    0.43
  -5  -1 -10    0.54    0.39
  -6  -1 -10   -0.12    0.32
  -6   1 -10    0.03    0.35
  -7  -1 -10   -0.07    0.34
  -7   1 -10    0.16    0.46
  -8  -1 -10   -0.23    0.38
  -8   1 -10    0.37    0.57
   9   2 -10    0.30    0.45
  -9   2  10    1.13    0.56
   8   2 -10    1.70    0.64
  -8   2  10    1.25    0.51
   7   2 -10   -0.07    0.37
  -7  -2  10    0.16    0.31
  -7   2  10    0.30    0.34
  -6  -2  10    0.77    0.35
  -6   2  10    0.20    0.34
   6   2 -10    0.98    0.50
  -5  -2  10    0.46    0.29
   5   2 -10    0.73    0.45
  -5   2  10   -0.23    0.20
  -4  -2  10    0.08    0.23
   4   2 -10    0.37    0.36
  -4   2  10    0.00    0.24
  -3   2  10    0.67    0.35
   3   2 -10    0.14    0.26
   3  -2 -10    0.25    0.24
  -3  -2  10    0.19    0.22
  -2   2  10    2.51    0.56
  -2  -2  10    2.97    0.60
   2   2 -10    3.84    0.71
   2  -2 -10    2.71    0.47
  -1   2  10    2.63    0.45
   1  -2 -10    2.54    0.47
  -1   2  10    2.73    0.56
  -1  -2  10    1.96    0.50
   1   2 -10    1.64    0.49
   0   2 -10    0.53    0.33
   0  -2 -10    0.30    0.20
   0   2  10    0.48    0.25
   0   2  10    0.11    0.22
   1   2  10    0.53    0.28
  -1   2 -10    0.76    0.37
  -1  -2 -10    1.01    0.33
   1   2  10    1.00    0.32
  -2   2 -10    9.29    1.04
   2   2  10    7.01    0.85
  -2  -2 -10    9.22    0.85
   2   2  10    8.98    0.78
   3   2  10   22.54    1.52
  -3  -2 -10   20.36    1.36
  -3   2 -10   21.44    1.50
  -4   2 -10   -0.25    0.24
  -4  -2 -10    0.00    0.23
  -5   2 -10   24.43    1.74
  -5  -2 -10   22.84    1.61
  -6  -2 -10   10.20    1.28
  -6   2 -10    9.73    1.29
  -7  -2 -10    1.98    0.68
  -7   2 -10    2.97    0.84
  -8  -2 -10    0.02    0.28
  -8   2 -10    0.50    0.60
   9   3 -10    1.84    0.65
  -9   3  10    2.19    0.75
  -8   3  10    4.05    0.91
   8   3 -10    6.00    1.10
   7   3 -10    0.62    0.49
  -7  -3  10    0.71    0.41
  -7   3  10    1.24    0.52
   6   3 -10    0.28    0.41
  -6   3  10    0.48    0.37
  -6  -3  10    0.27    0.27
  -5   3  10    0.36    0.38
  -5  -3  10    0.37    0.25
   5   3 -10    0.05    0.32
  -4   3  10   -0.07    0.22
   4   3 -10   -0.40    0.24
  -4  -3  10    0.14    0.22
  -3   3  10    8.56    1.02
  -3  -3  10    6.80    0.86
   3   3 -10    6.22    0.93
  -2  -3  10    6.98    0.87
   2   3 -10    6.34    0.90
  -2   3  10    6.19    0.83
  -2   3  10    7.15    0.71
   1  -3 -10    0.67    0.30
   1   3 -10    0.48    0.37
  -1   3  10    0.36    0.27
  -1   3  10    0.82    0.30
   0  -3 -10   35.64    1.59
   0   3  10   36.79    1.77
   0   3 -10   33.04    1.88
   0   3  10   35.68    1.70
   1   3  10    0.81    0.30
  -1  -3 -10    0.59    0.30
  -1   3 -10    0.34    0.29
   1   3  10    1.30    0.42
   2   3  10   -0.09    0.20
  -2   3 -10    0.33    0.28
   2   3  10    0.11    0.21
  -2  -3 -10   -0.07    0.19
  -3  -3 -10   25.43    1.55
  -3   3 -10   26.37    1.72
   3   3  10   27.77    1.76
  -4   3 -10    9.14    1.14
   4   3  10    6.22    0.98
  -4  -3 -10    8.32    1.01
  -5  -3 -10    1.01    0.44
   5   3  10    1.02    0.51
  -5   3 -10    0.60    0.42
  -6  -3 -10    0.08    0.34
  -6   3 -10    0.02    0.41
  -7   3 -10    1.35    0.67
  -7  -3 -10    0.08    0.35
  -8   3 -10    0.25    0.57
   9   4 -10    0.99    0.59
   8   4 -10    0.81    0.53
  -8   4  10    0.23    0.36
   7   4 -10    2.12    0.73
  -7   4  10    2.54    0.66
  -6  -4  10    1.29    0.44
   6   4 -10    0.39    0.48
  -6   4  10    0.67    0.41
  -5  -4  10    7.48    0.91
   5   4 -10    7.23    1.10
  -5   4  10    5.87    1.00
  -4   4  10    3.50    0.78
   4   4 -10    5.15    0.96
  -4  -4  10    4.19    0.74
  -3   4  10    1.74    0.53
  -3   4  10    1.65    0.45
   3   4 -10    1.25    0.56
  -3  -4  10    1.91    0.53
  -2   4  10   -0.03    0.22
   2   4 -10    0.17    0.39
  -2   4  10    0.13    0.23
   1   4 -10    6.96    0.96
  -1   4  10    7.32    0.87
  -1   4  10    8.84    0.85
   0   4 -10    3.26    0.69
   0   4  10    3.60    0.65
  -1   4 -10    3.92    0.76
   1   4  10    2.48    0.58
   1   4  10    2.18    0.47
  -1  -4 -10    2.54    0.50
   2   4  10    0.15    0.24
  -2   4 -10   -0.22    0.25
  -2  -4 -10   -0.18    0.17
  -3   4 -10    0.78    0.42
  -3  -4 -10    0.21    0.26
   3   4  10    1.01    0.44
  -4   4 -10    0.91    0.40
  -4  -4 -10    0.55    0.36
   4   4  10    1.09    0.46
  -5  -4 -10    1.46    0.52
  -5   4 -10    0.98    0.48
   5   4  10    1.03    0.55
  -6   4 -10   -0.03    0.35
  -6  -4 -10    0.67    0.48
   6   4  10    0.89    0.54
  -7   4 -10    0.52    0.55
  -7  -4 -10   -0.32    0.31
   8   5 -10   -0.25    0.32
  -8   5  10   -0.31    0.35
  -7   5  10    0.92    0.44
   7   5 -10    0.47    0.53
   6   5 -10    0.17    0.45
  -6   5  10    0.61    0.41
  -5  -5  10   18.63    1.34
  -5   5  10   20.06    1.58
   5   5 -10   18.61    1.65
  -4   5  10    0.57    0.40
   4   5 -10    0.31    0.48
  -3   5  10   84.07    3.29
  -3   5  10   84.31    3.46
   3   5 -10   83.40    3.63
   2   5 -10    2.59    0.65
  -2   5  10    2.26    0.57
  -2   5  10    3.49    0.72
  -1   5  10    0.76    0.37
  -1   5  10    0.81    0.40
   1   5 -10    0.54    0.33
   0   5  10    0.35    0.33
   0   5  10    0.35    0.25
   0   5 -10    0.23    0.29
  -1   5 -10    0.45    0.36
   1   5  10    0.12    0.25
  -2   5 -10    8.32    1.08
   2   5  10   10.24    1.16
  -3  -5 -10   13.90    1.13
  -3   5 -10   20.86    1.58
   3   5  10   21.82    1.64
  -4   5 -10   -0.05    0.29
  -4  -5 -10    0.51    0.40
   4   5  10    0.59    0.38
  -4   5 -10    0.04    0.37
  -5   5 -10    7.62    1.18
  -5  -5 -10    7.03    1.05
  -5   5 -10    8.73    1.20
   5   5  10    7.81    1.26
  -6  -5 -10    0.54    0.40
  -6   5 -10    0.50    0.49
   6   5  10    0.25    0.42
  -6   5 -10    0.59    0.41
  -7   5 -10    2.61    0.80
  -7   5 -10    1.89    0.80
  -7  -5 -10    3.11    0.75
   7   6 -10   -0.59    0.39
  -7   6  10   -0.16    0.31
   6   6 -10   -0.18    0.48
  -6    10    0.64    0.44
  -5   6  10    5.01    1.00
   5   6 -10    4.77    1.05
  -4   6  10    2.27    0.68
   4   6 -10    1.75    0.63
  -4   6  10    2.45    0.65
  -3   6  10    5.25    0.94
  -3   6  10    3.39    0.76
   3   6 -10    4.86    0.98
   2   6 -10    0.09    0.33
  -2   6  10    0.64    0.41
  -2   6  10    0.99    0.45
   1   6 -10   19.17    1.56
  -1   6  10   25.14    1.66
   0   6 -10    1.46    0.53
   0   6  10    0.84    0.40
  -1   6 -10    7.05    1.05
   1   6  10    7.35    1.02
   2   6  10   13.85    1.29
  -2   6 -10   12.10    1.34
  -3   6 -10   41.71    2.33
   3   6  10   41.33    2.46
   4   6  10    1.60    0.58
  -4   6 -10    0.92    0.47
  -4   6 -10    3.02    0.77
  -5   6 -10   23.92    1.80
  -5   6 -10   26.32    1.91
  -5  -6 -10   22.86    1.65
   5   6  10   23.01    1.94
  -6   6 -10   15.94    1.57
   6   6  10   15.50    1.80
  -6   6 -10   17.74    1.58
  -6  -6 -10   18.48    1.55
  -7   6 -10    0.71    0.71
  -6   7  10    0.12    0.29
   6   7 -10    1.17    0.71
  -5   7  10    0.33    0.43
   5   7 -10    2.31    0.73
  -4   7  10   -0.32    0.31
   4   7 -10   -0.36    0.31
  -4   7  10   -0.22    0.31
  -3   7  10    0.15    0.33
   3   7 -10   -0.58    0.29
  -3   7  10   -0.35    0.31
   2   7 -10    7.63    1.19
  -2   7  10    4.99    0.98
  -2   7  10    8.11    1.12
   1   7 -10    0.68    0.39
  -1   7  10    0.11    0.36
   0   7 -10    0.15    0.36
   0   7  10    0.75    0.45
   1   7  10    1.76    0.57
  -1   7 -10    2.90    0.74
   2   7  10    9.26    1.26
  -2   7 -10    8.41    1.20
   3   7  10    0.45    0.38
  -3   7 -10    0.36    0.35
  -4   7 -10   56.50    2.95
   4   7  10   60.62    3.26
  -4   7 -10   55.05    2.86
   5   7  10    5.09    1.13
  -5   7 -10    4.75    1.03
  -5   7 -10    4.73    1.00
  -6   7 -10    7.69    1.30
  -5   8  10    2.02    0.67
   5   8 -10    3.19    0.92
  -4   8  10   51.71    2.77
  -4   8  10   49.65    2.71
   4   8 -10   48.21    2.97
   3   8 -10    2.77    0.78
  -3   8  10    3.51    0.86
  -3   8  10    3.16    0.77
   2   8 -10   23.29    1.88
  -2   8  10   22.24    1.82
  -1   8  10    0.28    0.39
   1   8 -10    0.75    0.42
   0   8  10    0.69    0.52
   0   8 -10    0.14    0.35
   1   8  10    0.48    0.49
  -1   8 -10    0.88    0.47
   2   8  10    1.35    0.61
  -2   8 -10    0.36    0.41
  -3   8 -10    0.94    0.53
   3   8  10    0.91    0.56
   4   8  10    4.05    1.08
  -5   8 -10    0.46    0.47
   4   9 -10    0.91    0.67
  -4   9  10    0.03    0.42
  -4   9  10    0.07    0.51
   3   9 -10    1.67    0.69
  -3   9  10    0.52    0.56
   2   9 -10    0.21    0.49
  -2   9  10    0.36    0.49
   1   9 -10    1.48    0.60
  -1   9  10    0.56    0.49
   0   9  10   -0.13    0.39
   0   9 -10    0.39    0.39
  -1   9 -10    0.24    0.41
   1   9  10    0.12    0.53
   2   9  10   -0.48    0.40
   2  10 -10    0.93    0.65
   1  10 -10    1.04    0.63
  -9   0  11   -0.07    0.39
  -8   0  11   -0.06    0.30
  -7   0  11   -0.01    0.32
   6   0 -11    0.73    0.44
  -6   0  11   -0.09    0.22
   5   0 -11    0.05    0.29
  -5   0  11    0.23    0.28
   4   0 -11    0.09    0.20
  -4   0  11   -0.17    0.19
  -3   0  11    0.16    0.24
   3   0 -11   -0.02    0.30
  -2   0  11    0.59    0.36
   2   0 -11    1.08    0.42
  -1   0  11    0.25    0.29
   1   0 -11    0.44    0.30
   0   0  11   -0.11    0.18
   0   0 -11    0.05    0.25
  -1   0 -11    0.36    0.29
   1   0  11    0.21    0.27
  -2   0 -11    0.01    0.21
  -3   0 -11    0.02    0.21
  -4   0 -11   -0.35    0.22
  -5   0 -11    0.78    0.41
  -6   0 -11    0.10    0.34
  -7   0 -11   -0.04    0.45
  -9   1  11    3.24    0.89
  -8  -1  11    1.37    0.55
  -8   1  11    2.92    0.77
  -7  -1  11    0.12    0.30
  -7   1  11   -0.35    0.21
   7   1 -11    0.39    0.45
  -6   1  11    9.15    1.16
   6   1 -11    8.89    1.12
  -6  -1  11    9.52    1.10
  -5   1  11    0.27    0.26
  -5  -1  11    0.17    0.24
   5   1 -11   -0.23    0.28
  -4  -1  11   21.96    1.46
  -4   1  11   21.41    1.48
   4   1 -11   21.43    1.48
   4  -1 -11   23.20    1.40
  -3   1  11    6.29    0.88
  -3  -1  11    5.75    0.83
   3   1 -11    8.06    0.93
   3  -1 -11    6.40    0.77
   2   1 -11  152.70    4.82
  -2  -1  11  151.91    4.87
  -2   1  11  151.20    4.85
   2  -1 -11  159.98    4.68
  -1   1  11    3.01    0.62
   1   1 -11    2.42    0.59
  -1  -1  11    3.52    0.69
   1  -1 -11    2.67    0.54
   0   1 -11   16.12    1.21
   0  -1  11   15.03    1.17
   0  -1 -11   12.60    1.01
   0   1  11   15.68    1.15
   0   1  11   13.61    0.92
   1   1  11    7.69    0.88
  -1  -1 -11    9.41    0.88
   1   1  11   10.17    0.85
  -1   1 -11   11.07    1.03
  -2  -1 -11    0.65    0.31
  -2   1 -11    0.66    0.35
  -3  -1 -11   25.99    1.66
  -3   1 -11   26.22    1.72
  -4  -1 -11   12.94    1.17
  -4   1 -11   10.28    1.24
  -5   1 -11    2.12    0.68
  -5  -1 -11    4.13    0.83
  -6   1 -11    2.38    0.70
  -6  -1 -11    2.44    0.70
  -7  -1 -11    0.23    0.32
  -7   1 -11    0.67    0.67
  -9   2  11    0.48    0.58
   9   2 -11    1.05    0.60
  -8  -2  11    4.15    0.81
  -8   2  11    3.17    0.79
   8   2 -11    2.65    0.75
   7   2 -11    0.50    0.50
  -7  -2  11    0.12    0.28
  -7   2  11   -0.31    0.25
  -6  -2  11    3.16    0.65
   6   2 -11    5.86    1.02
  -6   2  11    6.38    1.03
   5   2 -11    0.66    0.43
  -5   2  11    0.44    0.36
  -5  -2  11    0.33    0.28
   4   2 -11    0.08    0.33
  -4  -2  11   -0.09    0.18
  -4   2  11   -0.04    0.27
  -3   2  11    6.23    0.91
   3   2 -11    5.94    0.88
  -3  -2  11    5.37    0.80
   2  -2 -11    3.41    0.56
   2   2 -11    1.90    0.56
  -2   2  11    4.34    0.75
  -2  -2  11    2.95    0.63
  -1   2  11   10.13    0.92
   1   2 -11    9.62    1.05
   1  -2 -11    7.86    0.74
  -1  -2  11    7.84    0.95
   0   2  11    2.71    0.57
   0   2 -11    2.94    0.65
   0   2  11    2.89    0.54
   1   2  11    0.37    0.26
   1   2  11    0.22    0.26
  -1  -2 -11   -0.11    0.17
  -1   2 -11    0.40    0.33
   2   2  11    1.84    0.50
   2   2  11    1.31    0.44
  -2   2 -11    0.86    0.44
  -2  -2 -11    1.54    0.45
   3   2  11    8.39    1.02
  -3  -2 -11   10.41    1.09
  -3   2 -11    9.66    1.18
  -4  -2 -11   26.15    1.70
  -4   2 -11   27.20    1.84
  -5   2 -11   23.39    1.77
  -5  -2 -11   25.70    1.79
  -6  -2 -11   38.60    2.34
  -6   2 -11   36.73    2.34
  -7  -2 -11    0.16    0.35
  -7   2 -11    1.59    0.71
   9   3 -11    0.00    0.43
  -8   3  11    3.22    0.84
   8   3 -11    2.30    0.76
   7   3 -11    0.13    0.40
  -7  -3  11   -0.10    0.32
  -7   3  11   -0.24    0.22
  -6  -3  11    0.34    0.32
   6   3 -11    1.01    0.54
  -6   3  11    0.32    0.37
   5   3 -11   -0.07    0.39
  -5   3  11    0.12    0.27
  -5  -3  11    0.21    0.26
   4   3 -11   -0.01    0.36
  -4  -3  11   -0.06    0.21
  -4   3  11    0.02    0.34
  -3   3  11    0.24    0.30
  -3  -3  11   -0.07    0.22
   3   3 -11    0.19    0.30
  -2  -3  11    4.29    0.75
  -2   3  11    3.51    0.69
   2   3 -11    4.09    0.80
  -1   3  11   -0.30    0.20
   1   3 -11    0.56    0.37
  -1   3  11    0.13    0.22
   0   3  11    4.45    0.69
   0  -3 -11    6.65    0.73
   0   3  11    5.11    0.71
   0   3 -11    5.46    0.91
   1   3  11    0.89    0.39
  -1   3 -11    1.22    0.48
   1   3  11    1.52    0.43
  -1  -3 -11    1.32    0.37
  -2  -3 -11    0.12    0.30
   2   3  11    0.71    0.36
   2   3  11    0.06    0.23
  -2   3 -11    0.30    0.34
  -3   3 -11    1.31    0.48
   3   3  11    1.99    0.58
  -3  -3 -11    2.82    0.61
  -4  -3 -11    8.40    1.08
  -4   3 -11    8.64    1.19
   4   3  11    9.50    1.21
  -5   3 -11    1.49    0.57
  -5  -3 -11    1.42    0.57
  -6  -3 -11   -0.33    0.31
  -6   3 -11   -0.32    0.35
  -7   3 -11    0.32    0.49
  -7  -3 -11   -0.25    0.32
  -8   4  11    0.12    0.42
   8   4 -11    0.08    0.49
  -7   4  11    0.10    0.36
   7   4 -11   -0.43    0.38
  -6  -4  11    0.33    0.30
   6   4 -11   -0.64    0.35
  -6   4  11   -0.06    0.31
  -5   4  11   14.65    1.40
   5   4 -11   14.58    1.56
  -5  -4  11   15.88    1.25
  -4  -4  11    7.07    0.94
  -4   4  11    6.53    1.06
   4   4 -11    6.81    1.11
  -3   4  11   56.98    2.68
  -3  -4  11   52.29    2.47
   3   4 -11   49.64    2.62
   2   4 -11   19.77    1.55
  -2   4  11   20.96    1.48
  -1   4  11   13.19    1.09
   1   4 -11   12.55    1.31
  -1   4  11   14.40    1.14
   0   4  11    0.95    0.35
   0   4 -11    0.58    0.35
   1   4  11    0.15    0.25
  -1   4 -11   -0.23    0.22
   1   4  11   -0.10    0.19
   2   4  11   -0.05    0.24
  -2  -4 -11    0.17    0.22
  -2   4 -11   -0.04    0.27
  -3  -4 -11    5.93    0.84
   3   4  11    5.82    0.96
  -3   4 -11    7.87    1.15
  -4  -4 -11    0.64    0.39
  -4   4 -11    0.80    0.42
   4   4  11    0.34    0.39
  -5  -4 -11    8.56    1.16
   5   4  11   13.31    1.52
  -5   4 -11    9.84    1.32
  -6  -4 -11    0.38    0.43
  -6   4 -11    0.70    0.48
  -7  -4 -11    0.01    0.46
  -7   4 -11    1.05    0.67
  -7   5  11    0.07    0.35
   7   5 -11   -0.62    0.33
  -6   5  11    2.91    0.78
   6   5 -11    3.97    0.94
   5   5 -11    3.66    0.95
  -5   5  11    4.47    0.96
   4   5 -11    8.98    1.30
  -4   5  11    7.31    1.16
   3   5 -11    0.63    0.44
  -3   5  11    0.72    0.45
   2   5 -11   10.87    1.26
  -2   5  11   10.62    1.18
  -2   5  11   10.38    1.02
   1   5 -11    1.07    0.45
  -1   5  11    1.28    0.48
  -1   5  11    1.58    0.51
   0   5  11   15.10    1.26
   0   5  11   15.39    1.17
   0   5 -11   16.02    1.38
   1   5  11    1.24    0.46
  -1   5 -11    1.79    0.55
   2   5  11    6.38    1.00
  -2   5 -11    5.31    0.95
   3   5  11    2.72    0.73
  -3   5 -11    1.71    0.60
  -4   5 -11   22.84    1.76
  -4   5 -11   21.89    1.67
  -4  -5 -11   26.36    1.68
   4   5  11   22.96    1.82
  -5  -5 -11    0.15    0.42
  -5   5 -11    0.49    0.47
  -5   5 -11    0.08    0.36
   5   5  11   -0.06    0.32
   6   5  11    1.72    0.77
  -6  -5 -11    2.04    0.69
  -6   5 -11    2.32    0.73
  -6   5 -11    1.31    0.66
   7   6 -11   -0.11    0.40
  -7   6  11   -0.26    0.28
  -6   6  11   -0.13    0.33
   6   6 -11   -0.26    0.36
   5   6 -11    1.45    0.68
  -5   6  11    1.03    0.56
  -4   6  11    0.25    0.36
   4   6 -11    0.24    0.38
  -3   6  11   -0.03    0.35
   3   6 -11    0.76    0.42
  -2   6  11    0.18    0.32
   2   6 -11    0.12    0.34
  -2   6  11   -0.17    0.32
  -1   6  11    0.01    0.25
   1   6 -11    0.24    0.32
  -1   6  11    0.58    0.38
   0   6 -11    6.97    1.11
   0   6  11    6.01    0.99
  -1   6 -11    6.83    1.12
   1   6  11    6.09    1.00
   2   6  11    1.19    0.52
  -2   6 -11    0.84    0.47
  -3   6 -11    7.75    1.18
   3   6  11   10.99    1.37
   4   6  11   50.36    2.92
  -4   6 -11   54.81    2.87
  -5   6 -11   39.44    2.42
  -5   6 -11   40.18    2.53
   5   6  11   39.36    2.66
  -6   6 -11   38.32    2.54
  -6  -6 -11   37.35    2.33
  -6   6 -11   39.92    2.57
  -6   7  11    0.07    0.30
   5   7 -11    0.80    0.52
  -5   7  11   -0.12    0.31
  -4   7  11    0.74    0.44
   4   7 -11    0.61    0.46
  -3   7  11    8.82    1.19
  -3   7  11   11.02    1.35
   3   7 -11    8.86    1.36
  -2   7  11    2.76    0.76
  -2   7  11    2.88    0.74
   2   7 -11    2.26    0.68
  -1   7  11    0.37    0.40
   1   7 -11    0.51    0.39
   0   7  11    5.35    0.99
   0   7 -11    5.22    1.02
  -1   7 -11    0.40    0.43
   1   7  11   -0.22    0.34
   2   7  11    0.52    0.44
  -2   7 -11    0.05    0.43
  -3   7 -11    4.43    0.96
   3   7  11    4.55    1.01
  -4   7 -11    1.48    0.67
   4   7  11    1.99    0.79
  -5   7 -11   47.14    2.76
  -5   8  11    2.54    0.73
  -4   8  11    5.30    1.02
   4   8 -11    5.90    1.21
   3   8 -11    0.91    0.55
  -3   8  11    2.49    0.77
  -3   8  11    1.38    0.68
  -2   8  11   -0.11    0.44
   2   8 -11    0.20    0.41
  -1   8  11    1.67    0.67
   1   8 -11    1.77    0.59
   0   8  11    5.55    1.09
   0   8 -11    6.28    1.14
  -1   8 -11    3.36    0.84
   1   8  11    4.22    0.94
  -2   8 -11    0.72    0.51
   2   8  11    1.41    0.61
   3   8  11    6.97    1.30
  -3   8 -11    8.01    1.28
  -4   8 -11    4.90    1.10
  -4   9  11    6.26    1.14
  -3   9  11    4.68    1.10
   2   9 -11   37.07    2.62
  -2   9  11   37.20    2.54
   1   9 -11    4.78    1.05
  -1   9  11    6.27    1.26
   0   9  11    2.75    0.88
   0   9 -11    2.98    0.79
  -1   9 -11    0.17    0.46
   1   9  11   -0.07    0.53
  -2   9 -11    1.54    0.75
  -9   0  12    4.39    0.99
  -8   0  12    1.10    0.50
  -7   0  12    8.93    1.22
  -6   0  12    0.08    0.32
  -5   0  12    1.19    0.49
   5   0 -12    0.19    0.31
  -4   0  12    4.57    0.82
  -3   0  12   62.29    2.77
   3   0 -12   62.54    2.62
   2   0 -12  433.13   11.22
  -2   0  12  436.95   11.41
  -1   0  12  120.16    4.17
   1   0 -12  120.97    4.06
   0   0  12  382.39   10.13
   0   0 -12  376.96   10.13
  -1   0 -12   33.53    1.90
  -2   0 -12    0.43    0.33
  -3   0 -12   12.31    1.18
  -4   0 -12    1.98    0.61
  -5   0 -12    4.15    0.90
  -6   0 -12   -0.06    0.36
  -7   0 -12    0.18    0.29
  -9   1  12    0.95    0.62
  -9  -1  12    0.46    0.54
  -8  -1  12    2.19    0.68
  -8   1  12    0.55    0.53
  -7  -1  12    6.55    1.01
   7   1 -12    5.45    1.02
  -7   1  12    5.12    0.97
  -6  -1  12    2.84    0.68
   6   1 -12    2.03    0.69
  -6   1  12    1.82    0.61
  -5   1  12   -0.10    0.25
   5   1 -12   -0.05    0.38
  -5  -1  12    0.22    0.27
   4   1 -12    6.77    0.95
  -4  -1  12    6.34    0.93
  -4   1  12    6.16    0.97
   3  -1 -12   14.39    1.10
   3   1 -12   14.87    1.23
  -3  -1  12   13.23    1.15
  -3   1  12   13.49    1.19
   2  -1 -12   33.46    1.80
  -2   1  12   46.34    2.22
   2   1 -12   47.95    2.22
  -2  -1  12   45.36    2.23
   1  -1 -12    3.17    0.61
  -1  -1  12    2.11    0.58
   1   1 -12    2.37    0.58
  -1   1  12    3.07    0.67
   0  -1 -12    0.87    0.38
   0   1 -12    0.99    0.46
   0   1  12    1.07    0.41
   0  -1  12    0.62    0.35
  -1  -1 -12    0.33    0.25
   1   1  12    0.07    0.25
  -1   1 -12    0.39    0.33
  -2  -1 -12    0.32    0.28
  -2   1 -12    0.71    0.39
  -3   1 -12    4.50    0.85
  -3  -1 -12    6.05    0.94
  -4  -1 -12    0.98    0.47
  -4   1 -12    0.61    0.39
  -5  -1 -12   12.54    1.40
  -5   1 -12   16.13    1.48
  -6   1 -12   11.08    1.44
  -7   1 -12    1.87    0.81
  -8  -2  12    0.27    0.38
   8   2 -12    0.01    0.50
  -8   2  12    1.50    0.61
  -7  -2  12    3.19    0.73
   7   2 -12    2.94    0.83
  -7   2  12    5.52    1.03
  -6  -2  12    2.50    0.66
  -6   2  12    2.20    0.67
   6   2 -12    2.48    0.71
   5   2 -12    0.96    0.56
  -5   2  12    0.32    0.36
  -5  -2  12    0.25    0.30
  -4   2  12    2.56    0.69
   4   2 -12    2.04    0.62
  -4  -2  12    2.34    0.59
  -3   2  12    1.40    0.53
  -3  -2  12    2.20    0.58
   3   2 -12    1.67    0.57
   2   2 -12    4.76    0.84
  -2   2  12    4.86    0.82
  -2  -2  12    4.22    0.74
   1  -2 -12    9.39    0.83
  -1   2  12    8.96    1.02
   1   2 -12   10.97    1.16
  -1  -2  12    8.95    1.08
   0   2  12   11.00    0.99
   0   2 -12   10.75    1.16
  -1  -2 -12   -0.02    0.19
   1   2  12    0.24    0.24
  -1   2 -12    0.13    0.30
   1   2  12   -0.08    0.23
  -2  -2 -12    0.26    0.24
   2   2  12    0.08    0.22
  -2   2 -12   -0.03    0.31
   2   2  12    0.32    0.31
  -3   2 -12    4.08    0.84
  -3  -2 -12    3.87    0.75
  -4   2 -12    0.45    0.36
  -4  -2 -12    1.11    0.42
  -5  -2 -12   17.98    1.49
  -5   2 -12   16.73    1.55
  -6   2 -12    0.40    0.47
  -6  -2 -12    0.17    0.34
  -8   3  12    4.46    1.03
   8   3 -12    5.31    1.08
  -7   3  12    3.84    0.93
  -7  -3  12    3.40    0.74
   7   3 -12    4.15    0.98
  -6   3  12   -0.06    0.27
   6   3 -12   -0.03    0.39
  -6  -3  12   -0.23    0.25
  -5  -3  12    7.25    0.99
  -5   3  12    6.41    1.08
   5   3 -12    8.11    1.20
  -4   3  12    1.04    0.47
   4   3 -12    0.47    0.39
  -4  -3  12    0.65    0.35
  -3   3  12    0.76    0.42
   3   3 -12    0.22    0.40
  -3    12    0.45    0.31
  -2   3  12    0.88    0.44
   2   3 -12    0.86    0.44
  -2  -3  12    0.11    0.25
  -1   3  12    0.38    0.31
   1   3 -12    0.48    0.37
   0   3 -12    0.24    0.34
   0   3  12    0.12    0.24
   0  -3 -12    0.01    0.21
   0   3  12    0.36    0.30
   1   3  12    4.42    0.75
  -1   3 -12    2.77    0.69
  -1  -3 -12    4.11    0.67
  -2  -3 -12    8.70    0.99
   2   3  12    9.06    1.07
  -2   3 -12    9.16    1.21
   3   3  12    2.24    0.66
  -3  -3 -12    3.16    0.64
  -3   3 -12    3.73    0.81
  -4   3 -12   -0.08    0.32
   4   3  12    0.41    0.37
  -4  -3 -12    0.40    0.30
  -5   3 -12    7.31    1.19
  -5  -3 -12    9.03    1.21
  -6   3 -12    8.49    1.32
  -6  -3 -12    6.67    1.12
   8   4 -12    1.13    0.59
   7   4 -12    0.15    0.47
  -7   4  12    0.03    0.44
  -6   4  12    0.35    0.43
  -6  -4  12    0.51    0.33
   6   4 -12    0.37    0.49
  -5  -4  12    0.86    0.40
  -5   4  12    0.99    0.50
   5   4 -12    0.72    0.52
   4   4 -12    0.32    0.44
  -4  -4  12   -0.20    0.23
  -4   4  12    0.33    0.39
   3   4 -12    9.88    1.27
  -3   4  12   10.92    1.26
   2   4 -12    9.81    1.23
  -2   4  12    9.87    1.13
  -1   4  12    1.34    0.46
   1   4 -12    1.03    0.55
   0   4  12   -0.15    0.24
   0   4  12    0.00    0.22
   0   4 -12    0.11    0.39
  -1   4 -12    8.20    1.14
   1   4  12    9.04    1.07
  -2   4 -12    6.20    1.04
  -2  -4 -12    7.73    0.92
   2   4  12    9.42    1.12
   3   4  12    0.20    0.31
  -3   4 -12    0.07    0.35
  -3  -4 -12    0.01    0.30
   4   4  12    0.35    0.37
  -4   4 -12    0.43    0.40
  -4  -4 -12    0.64    0.40
  -5   4 -12    3.86    0.94
  -5  -4 -12    6.07    1.05
   5   4  12    6.90    1.20
  -6   4 -12   -0.15    0.42
  -6  -4 -12    0.10    0.37
  -7   5  12   -0.37    0.25
   7   5 -12   -0.19    0.40
  -6   5  12    0.44    0.46
   6   5 -12    0.38    0.45
   5   5 -12    0.49    0.51
  -5   5  12   -0.14    0.31
  -4   5  12    2.07    0.62
   4   5 -12    0.57    0.53
   3   5 -12   13.51    1.55
  -3   5  12   12.63    1.39
  -2   5  12    2.03    0.64
   2   5 -12    1.57    0.64
  -1   5  12  104.69    3.95
  -1   5  12  101.10    3.80
   1   5 -12   96.99    4.06
   0   5  12    9.34    1.10
   0   5 -12    9.29    1.23
   1   5  12   21.79    1.61
  -1   5 -12   18.81    1.57
   2   5  12    0.43    0.39
  -2   5 -12    0.52    0.37
  -3   5 -12    0.28    0.36
   3   5  12    1.30    0.54
  -4   5 -12    4.04    0.90
   4   5  12    2.71    0.77
  -5   5 -12   11.01    1.38
  -5   5 -12   10.68    1.48
  -5  -5 -12   12.53    1.39
   5   5  12   10.51    1.47
  -6   5 -12    0.64    0.62
  -6   5 -12    0.60    0.48
  -6  -5 -12    1.29    0.52
   6   6 -12    0.00    0.41
  -6   6  12   -0.09    0.34
   5   6 -12   -0.25    0.35
  -5   6  12    1.70    0.64
   4   6 -12    0.00    0.53
  -4   6  12    0.60    0.45
  -3   6  12    2.78    0.76
   3   6 -12    1.43    0.54
  -2   6  12    2.05    0.61
   2   6 -12    1.35    0.57
  -1   6  12    0.20    0.32
   1   6 -12    0.57    0.39
  -1   6  12    0.07    0.28
   0   6  12    0.04    0.30
   0   6 -12    0.51    0.35
   1   6  12    4.85    0.97
  -1   6 -12    2.34    0.69
  -2   6 -12    0.58    0.42
   2   6  12    1.29    0.57
   3   6  12    1.32    0.61
  -3   6 -12    1.31    0.54
   4   6  12    2.56    0.76
  -4   6 -12    1.91    0.64
  -5   6 -12   11.38    1.57
   5   7 -12   -0.09    0.47
  -5   7  12    1.05    0.53
  -4   7  12    0.78    0.49
   4   7 -12    0.71    0.65
  -3   7  12    0.54    0.50
   3   7 -12    0.46    0.40
  -2   7  12    3.80    0.88
   2   7 -12    4.55    0.96
  -2   7  12    2.99    0.78
   1   7 -12    0.25    0.38
  -1   7  12    0.43    0.43
   0   7 -12    0.82    0.43
   0   7  12   -0.07    0.31
   1   7  12    0.47    0.39
  -1   7 -12    0.13    0.44
  -2   7 -12    0.14    0.39
   2   7  12    0.86    0.56
  -3   7 -12    0.13    0.45
   3   7  12   -0.52    0.45
  -4   7 -12    1.98    0.83
  -4   8  12    0.57    0.50
   3   8 -12   -0.23    0.42
   2   8 -12   51.65    3.07
  -2   8  12   45.88    2.75
  -1   8  12    6.07    1.15
   1   8 -12    7.05    1.25
   0   8  12   40.57    2.60
   0   8 -12   39.89    2.57
   1   8  12    1.24    0.63
  -1   8 -12    2.07    0.71
   2   8  12    1.90    0.74
  -2   8 -12    1.79    0.76
  -3   8 -12   -0.49    0.46
  -2   9  12   -0.77    0.56
  -1   9  12    0.01    0.62
  -8   0  13   -0.24    0.37
  -7   0  13   -0.62    0.28
  -6   0  13   -0.36    0.25
  -5   0  13   -0.26    0.22
  -4   0  13    0.06    0.28
   4   0 -13    0.00    0.24
  -3   0  13    0.04    0.29
   3   0 -13    0.06    0.31
  -2   0  13   -0.04    0.29
   2   0 -13   -0.11    0.30
  -1   0  13    0.18    0.31
   1   0 -13    0.17    0.31
   0   0  13    0.53    0.38
   0   0 -13    0.88    0.41
  -1   0 -13   -0.21    0.26
  -2   0 -13    0.13    0.30
  -3   0 -13    0.08    0.28
  -4   0 -13   -0.17    0.29
  -5   0 -13    0.10    0.39
  -6   0 -13    0.02    0.30
  -8   1  13    0.10    0.46
  -8  -1  13    0.21    0.42
  -7  -1  13    2.69    0.69
  -7   1  13    2.62    0.76
  -6   1  13    0.34    0.35
  -6  -1  13    0.22    0.36
   6   1 -13    0.20    0.40
  -5  -1  13    4.55    0.87
   5   1 -13    2.95    0.79
  -5   1  13    4.19    0.88
  -4   1  13    1.28    0.53
   4   1 -13    2.05    0.63
  -4  -1  13    1.70    0.52
   3  -1 -13    8.14    0.92
  -3  -1  13    7.90    1.03
   3   1 -13    6.04    0.92
  -3   1  13    6.35    0.97
  -2  -1  13    8.54    1.07
   2   1 -13    7.31    0.99
  -2   1  13   10.02    1.13
  -1  -1  13    8.82    1.09
   1   1 -13    5.81    0.91
   1  -1 -13    6.96    0.87
  -1   1  13    6.41    0.93
   0   1  13   94.81    3.56
   0   1 -13   93.04    3.60
   0  -1  13   95.03    3.68
   0  -1 -13   86.96    3.43
  -1  -1 -13   25.68    1.67
   1   1  13   31.49    1.81
  -1   1 -13   26.99    1.82
  -2  -1 -13   21.78    1.56
  -2   1 -13   22.67    1.68
  -3   1 -13    1.99    0.63
  -3  -1 -13    2.42    0.65
  -4   1 -13    2.49    0.68
  -4  -1 -13    3.39    0.78
  -5   1 -13    0.60    0.44
  -5  -1 -13    3.98    0.89
  -6  -1 -13   -0.07    0.33
  -6   1 -13    0.06    0.33
  -8   2  13   20.52    1.88
  -8  -2  13   26.94    1.88
  -7  -2  13    5.45    0.96
   7   2 -13    4.56    1.04
  -7   2  13    6.39    1.14
  -6   2  13    9.11    1.30
   6   2 -13    9.36    1.26
  -6  -2  13    6.81    1.03
  -5   2  13   -0.09    0.35
  -5  -2  13    0.19    0.27
   5   2 -13    0.43    0.47
  -4   2  13    7.24    1.11
  -4  -2  13    5.19    0.91
   4   2 -13    5.27    0.95
   3   2 -13    1.60    0.57
  -3   2  13    2.14    0.64
  -3  -2  13    1.27    0.45
  -2  -2  13    0.08    0.27
   2   2 -13    0.43    0.38
  -2   2  13    0.51    0.42
  -1   2  13    0.03    0.23
   1  -2 -13    0.23    0.26
   1   2 -13   -0.24    0.29
  -1  -2  13   -0.01    0.28
   0   2  13    0.45    0.32
   0   2 -13    0.41    0.39
   0  -2 -13   -0.04    0.20
   1   2  13    2.59    0.62
  -1   2 -13    1.84    0.59
  -1  -2 -13    2.37    0.58
  -2   2 -13    2.49    0.69
   2   2  13    1.54    0.53
  -2  -2 -13    2.27    0.59
  -3   2 -13    0.34    0.47
  -3  -2 -13    0.48    0.35
  -4   2 -13    2.93    0.79
  -4  -2 -13    4.34    0.90
  -5   2 -13    0.38    0.46
  -5  -2 -13    1.45    0.52
  -6   2 -13    0.99    0.67
   8   3 -13    1.12    0.64
  -7  -3  13   -0.17    0.29
  -7   3  13    0.35    0.44
   7   3 -13   -0.18    0.40
   6   3 -13   -0.20    0.36
  -6  -3  13   -0.12    0.29
  -6   3  13    0.46    0.35
  -5   3  13    1.13    0.53
   5   3 -13    0.38    0.43
  -5  -3  13    0.01    0.32
  -4  -3  13   -0.15    0.26
   4   3 -13    0.54    0.41
  -4   3  13   -0.07    0.28
  -3   3  13    4.16    0.87
  -3  -3  13    2.21    0.66
   3   3 -13    3.26    0.81
  -2   3  13    0.07    0.32
   2   3 -13    0.23    0.39
  -2  -3  13   -0.07    0.26
  -1   3  13    1.72    0.53
   1   3 -13    1.41    0.58
   0   3 -13    5.85    0.99
   0   3  13    6.89    0.93
   1   3  13    0.09    0.22
  -1  -3 -13    0.65    0.28
  -1   3 -13    1.89    0.62
   1   3  13    1.28    0.46
   2   3  13    0.56    0.41
  -2   3 -13    1.39    0.52
  -2  -3 -13    1.05    0.37
  -3   3 -13    2.41    0.71
  -3  -3 -13    0.69    0.40
   3   3  13    1.92    0.61
  -4   3 -13    3.20    0.81
  -4  -3 -13    3.32    0.73
  -5  -3 -13    1.05    0.54
  -5   3 -13    1.13    0.61
  -6  -3 -13    0.97    0.49
  -7   4  13    1.63    0.71
   7   4 -13    1.11    0.63
   6   4 -13   -0.01    0.41
  -6  -4  13    0.08    0.36
  -6   4  13   -0.18    0.29
  -5  -4  13    0.21    0.33
   5   4 -13   -0.05    0.42
  -5   4  13    0.68    0.50
  -4  -4  13   -0.05    0.28
  -4   4  13   -0.17    0.33
   4   4 -13   -0.14    0.42
  -3   4  13   -0.07    0.30
   3   4 -13    0.17    0.43
  -2   4  13    4.45    0.89
   2   4 -13    2.52    0.73
  -1   4  13   13.39    1.20
   1   4 -13   14.50    1.52
   0   4  13   22.85    1.50
   0   4 -13   20.06    1.67
   1   4  13    5.57    0.92
  -1   4 -13    4.51    0.92
   2   4  13    1.86    0.58
  -2   4 -13    1.11    0.54
   3   4  13   -0.23    0.35
  -3  -4 -13    0.19    0.38
  -3   4 -13   -0.33    0.35
   4   4  13    2.76    0.79
  -4   4 -13    0.69    0.53
  -4  -4 -13    2.69    0.71
  -5   4 -13    0.17    0.49
  -5  -4 -13    0.05    0.34
  -6  -4 -13    0.68    0.44
   6   5 -13   -0.31    0.33
  -6   5  13    0.40    0.33
  -5   5  13   -0.31    0.37
   5   5 -13   -0.23    0.42
  -4   5  13    1.06    0.54
   4   5 -13    1.32    0.64
   3   5 -13    2.26    0.76
  -3   5  13    2.72    0.76
   2   5 -13   -0.14    0.39
  -2   5  13   -0.01    0.32
   1   5 -13    0.62    0.42
  -1   5  13    0.31    0.38
   0   5 -13   -0.12    0.34
   0   5  13    0.09    0.36
  -1   5 -13    3.36    0.85
   1   5  13    2.79    0.72
   2   5  13    7.91    1.17
  -2   5 -13    4.91    0.98
  -3   5 -13    3.72    0.92
   3   5  13    2.75    0.79
  -4   5 -13    0.20    0.51
   4   5  13   -0.17    0.40
   5   5  13    2.88    0.96
  -5   6  13    0.04    0.36
   5   6 -13   -0.16    0.40
  -4   6  13    0.09    0.37
   4   6 -13   -0.23    0.33
   3   6 -13    1.28    0.62
  -3   6  13    2.85    0.80
   2   6 -13    1.79    0.60
  -2   6  13    2.26    0.72
   1   6 -13    5.10    1.04
   0   6  13    1.61    0.60
   0   6 -13    0.80    0.43
   1   6  13    0.96    0.57
  -1   6 -13    1.13    0.54
  -2   6 -13    1.88    0.69
   2   6  13    1.78    0.65
   3   6  13    2.55    0.76
  -3   6 -13    2.65    0.81
   4   6  13    0.32    0.50
  -4   6 -13   -0.10    0.46
  -4   7  13    1.95    0.65
   3   7 -13    1.72    0.70
  -3   7  13    3.19    0.83
   2   7 -13    0.87    0.54
   1   7 -13    2.05    0.72
   0   7  13    8.90    1.30
   0   7 -13   10.56    1.46
  -1   7 -13    0.23    0.44
   1   7  13   -0.50    0.37
  -2   7 -13    6.09    1.20
   2   7  13    7.03    1.27
   3   7  13    1.18    0.69
  -3   7 -13    0.97    0.63
  -1   8  13    0.76    0.69
   0   8 -13    2.92    0.88
   0   8  13    1.58    0.76
   1   8  13    0.78    0.60
  -7   0  14    0.62    0.46
  -6   0  14    0.79    0.48
  -5   0  14    9.98    1.28
  -4   0  14    0.46    0.37
   4   0 -14   -0.13    0.30
  -3   0  14    3.71    0.81
   3   0 -14    3.26    0.74
   2   0 -14    0.43    0.35
  -2   0  14    0.28    0.35
  -1   0  14    9.62    1.17
   1   0 -14   11.07    1.15
   0   0  14  118.69    4.37
   0   0 -14  121.64    4.37
  -1   0 -14   68.19    3.10
  -2   0 -14  202.29    6.63
  -3   0 -14   36.23    2.27
  -4   0 -14    5.43    1.01
  -5   0 -14   -0.55    0.26
  -7  -1  14    0.20    0.44
  -7   1  14    0.64    0.55
  -6  -1  14    2.10    0.66
  -6   1  14    3.07    0.78
  -5   1  14    5.58    1.04
   5   1 -14    7.55    1.11
  -5  -1  14    7.16    1.09
  -4  -1  14    1.29    0.54
  -4   1  14    1.82    0.63
   4   1 -14    1.15    0.57
  -3  -1  14    2.65    0.70
  -3   1  14    2.12    0.63
   3   1 -14    1.00    0.50
   2  -1 -14    0.29    0.29
  -2   1  14    2.47    0.69
   2   1 -14    1.31    0.57
  -2  -1  14    1.56    0.56
  -1   1  14    4.38    0.85
   1   1 -14    2.90    0.76
   1  -1 -14    2.15    0.61
  -1  -1  14    3.38    0.79
   0   1 -14   47.62    2.48
   0   1  14   48.17    2.42
   0  -1 -14   47.50    2.34
   1   1  14    0.58    0.42
  -1  -1 -14    0.64    0.40
  -1   1 -14    2.74    0.72
  -2  -1 -14    1.43    0.54
  -2   1 -14    1.70    0.61
  -3   1 -14    0.60    0.42
  -3  -1 -14    0.09    0.30
  -4   1 -14    0.67    0.44
  -4  -1 -14    0.48    0.43
  -5  -1 -14    0.01    0.29
  -5   1 -14    0.17    0.28
   7   2 -14   31.47    2.25
  -7   2  14   30.05    2.22
  -7  -2  14   26.66    1.94
  -6  -2  14   -0.21    0.32
   6   2 -14    1.11    0.58
  -6   2  14    0.85    0.55
  -5   2  14   17.87    1.61
  -5  -2  14   15.54    1.42
   5   2 -14   19.98    1.66
  -4   2  14    0.87    0.48
  -4  -2  14    0.77    0.40
   4   2 -14    0.78    0.50
  -3   2  14    0.64    0.41
  -3  -2  14    1.01    0.45
   3   2 -14    0.86    0.52
  -2   2  14    1.34    0.57
   2   2 -14    1.02    0.51
  -2  -2  14    0.74    0.39
  -1   2  14    5.73    0.93
   1   2 -14    6.26    1.04
   0   2 -14    3.27    0.82
   0   2  14    4.10    0.80
   1   2  14    0.56    0.42
  -1  -2 -14    0.16    0.31
  -1   2 -14    0.46    0.45
  -2   2 -14   14.79    1.57
  -2  -2 -14   12.62    1.20
  -3  -2 -14   -0.11    0.30
  -3   2 -14   -0.18    0.36
  -4  -2 -14   -0.13    0.35
  -4   2 -14    0.22    0.36
  -5  -2 -14    0.08    0.38
  -5   2 -14    0.01    0.41
  -7  -3  14    1.35    0.59
   7   3 -14    1.60    0.72
  -6  -3  14    8.67    1.19
   6   3 -14   10.06    1.36
   5   3 -14    0.79    0.50
  -5  -3  14    0.37    0.33
  -5   3  14   -0.17    0.31
  -4   3  14   -0.25    0.33
  -4  -3  14    0.38    0.31
   4   3 -14    0.55    0.44
  -3   3  14    1.02    0.55
   3   3 -14    0.59    0.48
  -3  -3  14    0.79    0.37
   2   3 -14    0.34    0.45
  -2   3  14    0.53    0.39
   1   3 -14    2.51    0.74
  -1   3  14    0.75    0.42
   0   3  14    1.41    0.54
   0   3 -14    0.83    0.55
  -1   3 -14    0.86    0.50
   1   3  14    0.75    0.40
  -2   3 -14    7.60    1.22
  -2  -3 -14    8.42    1.06
  -3   3 -14   -0.23    0.35
  -3  -3 -14    0.96    0.45
   3   3  14    0.76    0.43
  -4   3 -14    0.45    0.54
  -4  -3 -14    0.26    0.36
  -5  -3 -14    2.14    0.67
  -6   4  14   -0.28    0.28
   6   4 -14   -0.06    0.46
  -6  -4  14    0.61    0.46
  -5  -4  14   -0.07    0.29
   5   4 -14    0.23    0.49
  -5   4  14    0.20    0.40
  -4  -4  14    1.98    0.62
   4   4 -14    2.25    0.75
  -4   4  14    2.89    0.78
   3   4 -14    1.07    0.55
  -3   4  14    0.07    0.35
   2   4 -14    2.15    0.72
  -2   4  14    2.00    0.63
   1   4 -14   15.73    1.51
  -1   4  14   15.82    1.37
   0   4 -14    8.69    1.31
   0   4  14    8.97    1.09
  -1   4 -14   11.53    1.46
   2   4  14    2.18    0.66
  -2   4 -14    1.99    0.63
   3   4  14    5.42    1.05
  -3   4 -14    7.10    1.25
  -4  -4 -14    2.49    0.69
   4   4  14    2.04    0.75
  -4   4 -14    2.61    0.88
  -5  -4 -14    2.02    0.59
  -5   5  14    0.32    0.38
   5   5 -14    0.06    0.39
  -4   5  14    3.52    0.89
  -3   5  14    3.53    0.89
   3   5 -14   -0.20    0.38
  -2   5  14    2.24    0.70
   2   5 -14    0.69    0.57
  -1   5  14    7.23    1.06
   0   5 -14    3.53    0.86
  -1   5 -14   50.18    2.90
  -2   5 -14   14.37    1.67
   2   5  14   14.80    1.47
   3   5  14    9.15    1.36
  -3   5 -14   10.19    1.47
   4   5  14    5.19    1.15
  -4   6  14    5.10    1.08
   4   6 -14    0.75    0.44
  -3   6  14    2.56    0.77
   3   6 -14    0.03    0.35
   2   6 -14   -0.11    0.47
  -2   6  14    1.18    0.59
   1   6 -14    1.86    0.70
   0   6 -14    0.48    0.45
  -1   6 -14    1.72    0.70
   1   6  14    3.28    0.84
  -2   6 -14    1.36    0.65
   2   6  14    1.98    0.69
   3   6  14    0.38    0.52
  -3   7  14    1.55    0.63
   1   7 -14    1.52    0.71
   1   7  14    2.22    0.79
   2   7  14    1.92    0.83
  -6   0  15    0.07    0.41
  -5   0  15    0.32    0.43
  -4   0  15   -0.17    0.26
   3   0 -15    0.42    0.40
  -3   0  15    0.04    0.30
  -2   0  15   -0.12    0.30
   2   0 -15    0.34    0.36
   1   0 -15   -0.24    0.27
  -1   0  15    0.32    0.36
   0   0  15    0.23    0.36
   0   0 -15   -0.46    0.29
  -1   0 -15    0.47    0.35
  -2   0 -15    0.01    0.34
  -3   0 -15    0.39    0.44
  -4   0 -15   -0.45    0.30
  -6  -1  15    1.37    0.66
  -6   1  15    2.72    0.83
  -5  -1  15   11.07    1.36
   5   1 -15    7.95    1.17
  -5   1  15    7.52    1.23
  -4  -1  15    2.34    0.70
   4   1 -15    2.20    0.70
  -4   1  15    2.18    0.67
  -3  -1  15    0.41    0.36
   3   1 -15    0.65    0.45
  -3   1  15    0.14    0.37
  -2  -1  15    1.50    0.52
  -2   1  15    0.32    0.39
   2   1 -15    1.94    0.63
  -1   1  15    2.28    0.65
   1   1 -15    1.66    0.61
   1  -1 -15    1.58    0.53
  -1  -1  15    1.82    0.61
   0   1 -15    8.89    1.19
   0   1  15    8.19    1.13
   0  -1 -15    8.04    1.07
  -1  -1 -15    2.14    0.62
  -1   1 -15    2.17    0.71
  -2  -1 -15   32.22    2.10
  -2   1 -15   34.88    2.26
  -3  -1 -15   19.84    1.64
  -4  -1 -15    2.35    0.65
  -4   1 -15   -0.46    0.30
  -6  -2  15   16.07    1.64
   6   2 -15   15.86    1.67
  -6   2  15   15.27    1.75
   5   2 -15    6.70    1.13
  -5  -2  15    4.51    0.95
   4   2 -15   12.30    1.42
  -4  -2  15   13.09    1.45
  -3  -2  15    0.17    0.29
   3   2 -15    0.22    0.41
  -3   2  15   -0.23    0.35
  -2  -2  15    1.31    0.54
  -2   2  15    0.72    0.43
   2   2 -15    0.65    0.54
   1   2 -15    0.80    0.48
  -1   2  15    2.42    0.72
   0   2 -15    2.24    0.75
   0   2  15    1.91    0.63
  -1  -2 -15    0.02    0.33
   1   2  15    0.27    0.35
  -1   2 -15    0.21    0.57
  -2  -2 -15    2.37    0.66
  -2   2 -15    3.39    0.80
  -3  -2 -15    1.18    0.51
  -3   2 -15    0.27    0.34
  -4  -2 -15   -0.02    0.33
  -4   2 -15   -0.22    0.30
   6   3 -15    1.21    0.58
  -6  -3  15    1.09    0.53
   5   3 -15    2.00    0.65
  -5   3  15   -0.08    0.34
  -5  -3  15    1.01    0.52
   4   3 -15    0.27    0.44
  -4  -3  15    0.74    0.49
  -4   3  15    0.29    0.37
  -3   3  15    1.55    0.59
   3   3 -15    2.18    0.69
  -3  -3  15    2.91    0.80
   2   3 -15    1.40    0.63
  -2   3  15    2.49    0.76
   1   3 -15    0.21    0.51
  -1   3  15    0.95    0.47
   0   3  15    1.79    0.59
   0   3 -15    1.09    0.56
  -1   3 -15    4.76    1.00
  -2   3 -15    0.00    0.31
  -3   3 -15    0.42    0.32
  -3  -3 -15    0.15    0.34
  -4  -3 -15    2.71    0.72
  -6  -4  15   -0.06    0.48
  -5  -4  15   -0.42    0.35
  -5   4  15   -0.27    0.30
   5   4 -15   -0.14    0.45
   4   4 -15    0.49    0.41
  -4   4  15   -0.34    0.32
   3   4 -15    0.53    0.47
  -3   4  15    0.20    0.46
   2   4 -15   -0.51    0.41
  -2   4  15    0.93    0.55
   1   4 -15    1.21    0.57
  -1   4  15   -0.14    0.36
   0   4 -15   -0.43    0.39
  -1   4 -15   -0.05    0.26
  -2   4 -15    6.03    1.19
  -3   4 -15    5.61    1.19
   4   5 -15   -0.16    0.40
  -4   5  15    1.97    0.71
  -3   5  15    0.39    0.43
   3   5 -15   -0.49    0.32
   2   5 -15    0.10    0.39
  -2   5  15    2.12    0.73
   1   5 -15    0.08    0.36
   0   5 -15    0.19    0.40
  -1   5 -15    0.21    0.50
   3   5  15    0.11    0.50
  -3   6  15    1.44    0.60
  -5   0  16    0.63    0.60
  -4   0  16    0.12    0.33
  -3   0  16   -0.01    0.30
  -2   0  16    1.08    0.48
   2   0 -16    1.61    0.60
   1   0 -16    5.26    0.97
  -1   0  16    6.41    1.08
   0   0 -16    1.33    0.56
  -1   0 -16    0.63    0.45
  -2   0 -16   53.89    2.93
  -3   0 -16   28.04    2.10
  -5   1  16    0.84    0.61
  -5  -1  16    0.05    0.39
  -4   1  16   -0.10    0.27
  -4  -1  16    0.90    0.51
   4   1 -16    0.66    0.55
   3   1 -16    2.21    0.71
  -3  -1  16   -0.12    0.29
  -3   1  16   -0.17    0.32
  -2   1  16    0.91    0.47
   2   1 -16    2.39    0.68
  -2  -1  16    0.66    0.48
  -1  -1  16    1.70    0.62
  -1   1  16    1.66    0.59
   1   1 -16    1.34    0.60
   0   1 -16    0.45    0.44
   0  -1 -16   -0.29    0.33
   0   1  16    0.18    0.35
  -1   1 -16    0.46    0.48
  -1  -1 -16    1.32    0.56
  -3   1 -16   -0.12    0.34
  -3  -1 -16    0.54    0.47
  -5  -2  16   19.91    1.75
   5   2 -16   17.91    1.63
   4   2 -16    3.67    0.90
  -4  -2  16    3.08    0.85
   3   2 -16   24.59    1.86
  -3  -2  16   25.36    1.92
  -2   2  16    1.95    0.67
   2   2 -16    1.62    0.69
   1   2 -16    1.27    0.57
  -1   2  16    0.15    0.36
   0   2  16    0.19    0.42
   0   2 -16    0.32    0.42
   1   2  16    5.15    0.99
  -2  -2 -16    2.21    0.66
  -3  -2 -16    1.30    0.48
   5   3 -16    6.13    1.17
   4   3 -16    3.93    0.98
  -4  -3  16    3.83    0.92
   3   3 -16    2.10    0.72
  -3   3  16    0.49    0.40
  -2   3  16    0.83    0.48
   2   3 -16    0.81    0.51
  -1   3  16    0.69    0.43
   1   3 -16    0.29    0.44
   0   3  16    0.69    0.45
   0   3 -16   -0.23    0.33
  -1   3 -16   -0.46    0.33
  -2   3 -16   -0.17    0.30
   3   4 -16    0.43    0.42
  -3   4  16    0.53    0.50
  -2   4  16    0.29    0.37
   2   4 -16   -0.24    0.33
  -1   4  16    2.17    0.65
   1   4 -16    0.40    0.41
   0   4 -16    0.20    0.40
  -1   4 -16   -0.39    0.36
  -3   5  16    0.79    0.57
  -2   5  16   -0.05    0.40
  -3   0  17   -0.14    0.28
  -2   0  17   -0.10    0.29
  -1   0  17    0.28    0.34
   1   0 -17    0.36    0.40
   0   0 -17    0.06    0.36
  -1   0 -17   -0.34    0.33
  -2   0 -17   -0.17    0.37
   3   1 -17   10.20    1.31
  -2   1  17   -0.12    0.27
  -2  -1  17   -0.02    0.28
   2   1 -17    0.78    0.49
   1   1 -17    6.50    1.14
  -1   1  17    7.11    1.16
   0   1  17    0.42    0.44
   0   1 -17    0.79    0.48
  -1  -1 -17    1.27    0.50
  -1   1 -17    0.24    0.43
  -2  -1 -17    1.66    0.63
   4   2 -17   12.55    1.50
   3   2 -17    6.06    1.09
  -2   2  17   18.40    1.63
   2   2 -17   17.28    1.62
  -1   2  17    0.72    0.43
   1   2 -17    1.38    0.62
   0   2  17    0.49    0.36
   0   2 -17    0.57    0.48
  -1   2 -17    0.00    0.34
  -2   3  17    0.49    0.46
   2   3 -17    2.28    0.74
  -1   3  17    7.10    1.16
  -2   4  17    0.49    0.51
  -1   4  17    0.07    0.40
   0   0 -18    0.30    0.49
   2   1 -18    0.39    0.56
   1   1 -18    0.61    0.49
   0   0   0    0.00    0.00
;
_shelx_hkl_checksum     94300
_shelx_res_file
;
TITL shelxt_a.res in P2(1)/c
    shelx.res
    created by SHELXL-2016/6 at 19:25:09 on 20-Feb-2017
CELL  0.71073   8.5460   9.1370  13.6620   90.000   95.984   90.000
ZERR     4.00   0.0030   0.0030   0.0040    0.000    0.006    0.000
LATT   1
SYMM  - X, 1/2 + Y, 1/2 - Z
SFAC  C    H    N    O
UNIT  52 60 4 8
MERG   2
OMIT    -3.00  52.00
OMIT     6   8   6
FMAP   2
PLAN    5
ACTA
BOND   $H
LIST   6
L.S.  10
TEMP     0.00
WGHT    0.146500    0.085700
FVAR       0.38758
O2    4    0.730835    0.256451    0.538990    11.00000    0.05140    0.02549 =
         0.04059    0.00205   -0.00498   -0.00006
AFIX  83
H2    2    0.691533    0.226583    0.587471    11.00000   -1.50000
AFIX   0
O1    4    0.587400    0.270748    0.699213    11.00000    0.04686    0.04213 =
         0.04697    0.01413   -0.00537   -0.00753
N1    3    0.830125    0.705816    0.378609    11.00000    0.03036    0.03007 =
         0.02637   -0.00160    0.00436   -0.00151
C5    1    0.774332    0.630007    0.455206    11.00000    0.02326    0.02685 =
         0.02175   -0.00329   -0.00109   -0.00093
C4    1    0.780127    0.476832    0.458029    11.00000    0.02894    0.02733 =
         0.02328   -0.00299   -0.00339    0.00132
C6    1    0.707983    0.711512    0.531200    11.00000    0.02780    0.02754 =
         0.02702   -0.00159   -0.00072    0.00215
C2    1    0.651741    0.481573    0.609791    11.00000    0.02626    0.03137 =
         0.02559    0.00204   -0.00411   -0.00068
C7    1    0.646752    0.633294    0.604341    11.00000    0.02891    0.03069 =
         0.02437   -0.00433   -0.00053    0.00096
AFIX  43
H7    2    0.599815    0.684412    0.652391    11.00000   -1.20000
AFIX   0
C3    1    0.720447    0.403202    0.535052    11.00000    0.02864    0.02199 =
         0.03193   -0.00051   -0.00691    0.00051
C10   1    0.840924    0.864619    0.379282    11.00000    0.04080    0.02935 =
         0.02979    0.00015    0.00325   -0.00839
AFIX  23
H10A  2    0.840281    0.899757    0.312243    11.00000   -1.20000
H10B  2    0.939673    0.893952    0.415420    11.00000   -1.20000
AFIX   0
C11   1    0.910290    0.628754    0.304502    11.00000    0.02897    0.04367 =
         0.02639   -0.00398    0.00364    0.00133
AFIX  23
H11A  2    1.020944    0.618318    0.327631    11.00000   -1.20000
H11B  2    0.902214    0.685601    0.244223    11.00000   -1.20000
AFIX   0
C13   1    0.846449    0.388820    0.377832    11.00000    0.03715    0.02951 =
         0.03320   -0.00714   -0.00022    0.00686
AFIX  23
H13A  2    0.786287    0.299427    0.365792    11.00000   -1.20000
H13B  2    0.954748    0.362366    0.398627    11.00000   -1.20000
AFIX   0
C8    1    0.706065    0.875823    0.529400    11.00000    0.04845    0.02716 =
         0.03229   -0.00493    0.00502    0.00080
AFIX  23
H8A   2    0.797720    0.912690    0.569753    11.00000   -1.20000
H8B   2    0.613101    0.910814    0.557226    11.00000   -1.20000
AFIX   0
C1    1    0.586709    0.404273    0.687182    11.00000    0.02913    0.04110 =
         0.03527    0.00872   -0.00509   -0.00371
AFIX  43
H1    2    0.539410    0.460267    0.732734    11.00000   -1.20000
AFIX   0
C12   1    0.838822    0.479130    0.283735    11.00000    0.03292    0.03892 =
         0.02655   -0.00989    0.00008    0.00848
AFIX  23
H12A  2    0.895351    0.428934    0.235680    11.00000   -1.20000
H12B  2    0.730055    0.489689    0.256334    11.00000   -1.20000
AFIX   0
C9    1    0.706088    0.933871    0.425990    11.00000    0.05431    0.02523 =
         0.03682   -0.00263    0.00280   -0.00190
AFIX  23
H9A   2    0.718103    1.039438    0.427433    11.00000   -1.20000
H9B   2    0.607130    0.910495    0.387813    11.00000   -1.20000
AFIX   0
HKLF 4
REM  shelxt_a.res in P2(1)/c
REM R1 =  0.0660 for    1530 Fo > 4sig(Fo)  and  0.0846 for all    2083 data
REM    145 parameters refined using      0 restraints
END
WGHT      0.1464      0.0918
REM Highest difference peak  0.636,  deepest hole -0.266,  1-sigma level  0.078
Q1    1   0.5964  0.7008  0.6772  11.00000  0.05    0.64
Q2    1   0.6718  0.4606  0.5950  11.00000  0.05    0.55
Q3    1   0.8176  0.6845  0.4013  11.00000  0.05    0.40
Q4    1   0.5556  0.4566  0.7585  11.00000  0.05    0.38
Q5    1   0.8779  0.4596  0.3232  11.00000  0.05    0.32
;
_shelx_res_checksum     90547
