# Supplementary material for: Crystal structure and DFT study of 8-hy­droxy-1,2,3,5,6,7-hexa­hydro­pyrido[3,2,1-ij]quinoline-9-carbaldehyde
Source: Acta Crystallogr E Crystallogr Commun. 2017 Apr 28;73(Pt 5):791–4. doi: 10.1107/S2056989017005886 (PMC5418808; doi:10.1107/S2056989017005886)
Supplement: Supplementary file 2 [file e-73-00791-Isup2.hkl]

data_I                                                                          
_shelx_title ' shelxt_a.res in P2(1)/c'                                         
_shelx_refln_list_code          4                                               
_shelx_F_calc_maximum      253.69                                               
_exptl_crystal_F_000       464.00                                               
_reflns_d_resolution_high  0.8107                                               
                                                                                
loop_                                                                           
 _space_group_symop_operation_xyz                                               
 'x, y, z'                                                                      
 '-x, y+1/2, -z+1/2'                                                            
 '-x, -y, -z'                                                                   
 'x, -y-1/2, z-1/2'                                                             
                                                                                
_cell_length_a     8.5460                                                       
_cell_length_b     9.1370                                                       
_cell_length_c    13.6620                                                       
_cell_angle_alpha  90.000                                                       
_cell_angle_beta   95.984                                                       
_cell_angle_gamma  90.000                                                       
                                                                                
_shelx_F_squared_multiplier     1.000                                           
                                                                                
loop_                                                                           
 _refln_index_h                                                                 
 _refln_index_k                                                                 
 _refln_index_l                                                                 
 _refln_F_squared_calc                                                          
 _refln_F_squared_meas                                                          
 _refln_F_squared_sigma                                                         
 _refln_observed_status                                                         
   1   0   0        245.64        265.29         8.06 o                         
   2   0   0      20506.78      20085.18       453.82 o                         
   3   0   0          5.48          0.20         0.93 o                         
   4   0   0        228.87        257.30        10.58 o                         
   5   0   0          3.08          7.32         2.40 o                         
   6   0   0          9.49          6.66         2.60 o                         
   7   0   0        403.04        469.46        19.44 o                         
   8   0   0         35.59         36.47         3.79 o                         
   9   0   0        136.61        140.03         6.89 o                         
  10   0   0          0.11         -1.96         1.48 o                         
   1   1   0       1076.87       1313.47        18.32 o                         
   2   1   0       1822.80       1811.04        21.76 o                         
   3   1   0        119.26        127.86         4.47 o                         
   4   1   0        243.75        231.00        10.19 o                         
   5   1   0        582.85        610.39        21.17 o                         
   6   1   0          3.13          2.31         0.84 o                         
   7   1   0        182.38        163.26         5.51 o                         
   8   1   0        102.85        115.68         4.98 o                         
   9   1   0          2.21          1.95         1.34 o                         
  10   1   0         16.61         19.36         3.21 o                         
   0   2   0         29.50         19.87         1.50 o                         
   1   2   0        109.53        119.18         2.79 o                         
   2   2   0          6.87          9.93         0.80 o                         
   3   2   0          8.52         11.75         0.77 o                         
   4   2   0         32.33         25.13         1.51 o                         
   5   2   0          1.02          0.68         0.44 o                         
   6   2   0        150.24        173.92         5.28 o                         
   7   2   0        176.40        187.18         5.97 o                         
   8   2   0          5.07          4.84         1.45 o                         
   9   2   0         65.71         80.54         4.47 o                         
  10   2   0         18.50         23.57         5.66 o                         
   1   3   0        487.98        404.54         8.52 o                         
   2   3   0        696.14        656.59         9.47 o                         
   3   3   0         17.88         14.21         1.17 o                         
   4   3   0        237.35        251.44         5.32 o                         
   5   3   0        185.81        166.12         4.45 o                         
   6   3   0          4.20          2.15         0.83 o                         
   7   3   0         90.64         85.36         5.09 o                         
   8   3   0         68.95         66.51         5.65 o                         
   9   3   0          0.16          0.99         1.57 o                         
  10   3   0          3.20         -0.67         3.59 o                         
   0   4   0        193.32        216.79        11.95 o                         
   1   4   0        509.48        556.12         8.45 o                         
   2   4   0         74.24         62.41         2.67 o                         
   3   4   0          6.34          5.79         1.11 o                         
   4   4   0        117.51        103.47         3.21 o                         
   5   4   0         54.55         43.73         2.58 o                         
   6   4   0          0.13          1.12         1.03 o                         
   7   4   0          2.58          2.05         1.93 o                         
   8   4   0          0.24         -0.66         1.34 o                         
   9   4   0          0.24          0.73         2.73 o                         
   1   5   0       2742.76       3519.00        43.03 o                         
   2   5   0         41.69         50.76         2.40 o                         
   3   5   0          0.64          0.99         0.60 o                         
   4   5   0         26.62         24.33         2.42 o                         
   5   5   0          7.23          5.87         1.77 o                         
   6   5   0         29.72         28.72         2.99 o                         
   7   5   0         47.42         50.61         4.07 o                         
   8   5   0         26.05         33.16         4.70 o                         
   9   5   0          5.46          6.33         3.00 o                         
   0   6   0        458.29        516.95        12.46 o                         
   1   6   0        221.08        225.01         5.53 o                         
   2   6   0         50.13         45.91         2.87 o                         
   3   6   0        126.95        125.27         4.75 o                         
   4   6   0         96.25         81.33         4.01 o                         
   5   6   0         40.78         43.39         3.48 o                         
   6   6   0        229.16        232.12         7.94 o                         
   7   6   0        288.24        358.27        10.72 o                         
   8   6   0          1.24          3.85         2.24 o                         
   1   7   0          6.73          5.28         1.37 o                         
   2   7   0         59.56         58.16         3.45 o                         
   3   7   0          3.57          3.07         1.15 o                         
   4   7   0          0.73         -0.58         1.03 o                         
   5   7   0         36.29         37.92         3.52 o                         
   6   7   0        127.67        132.33         6.63 o                         
   7   7   0         22.89         31.35         3.69 o                         
   8   7   0        248.77        334.81        13.94 o                         
   0   8   0       1054.39        918.82        32.02 o                         
   1   8   0          1.46          4.53         1.91 o                         
   2   8   0        160.07        128.99         5.19 o                         
   3   8   0          0.07          1.37         1.44 o                         
   4   8   0         11.03          6.55         1.75 o                         
   5   8   0          5.46          4.44         1.64 o                         
   6   8   0          2.78          3.76         1.60 o                         
   7   8   0         11.63         12.62         3.36 o                         
   1   9   0         34.48         55.89        11.05 o                         
   2   9   0          0.04          2.94         1.86 o                         
   3   9   0         45.72         56.86         5.59 o                         
   4   9   0          5.35          6.86         1.90 o                         
   5   9   0          1.61          2.89         1.50 o                         
   6   9   0          0.78          1.68         2.36 o                         
   0  10   0         28.68          7.59         4.06 o                         
   1  10   0          0.20          0.50         1.81 o                         
   2  10   0          0.95          1.29         1.82 o                         
   3  10   0         10.14         13.50         3.20 o                         
   4  10   0          8.45          2.62         6.12 o                         
   1  11   0          0.07         -1.15         2.30 o                         
   2  11   0          0.34          1.27         2.43 o                         
 -10   1   1         42.54         42.11         4.33 o                         
  -9   1   1         32.45         39.17         3.68 o                         
  -8   1   1         12.52         18.00         2.32 o                         
  -7   1   1        122.16        153.51        10.52 o                         
  -6   1   1         17.81         18.77         4.46 o                         
  -4   1   1         97.76         74.80         6.36 o                         
  -3   1   1        309.43        314.54         7.43 o                         
  -2   1   1       2570.50       2645.20        31.17 o                         
  -1   1   1         11.26          6.51         0.37 o                         
   0   1   1       4765.58       5474.44        90.06 o                         
   1   1   1          7.53         12.91         0.84 o                         
   2   1   1       9190.02      10217.83       149.18 o                         
   3   1   1          4.48         11.37         1.02 o                         
   4   1   1         29.95         24.92         1.79 o                         
   5   1   1        267.93        303.33         7.03 o                         
   6   1   1          0.30          1.66         0.83 o                         
   7   1   1        154.90        155.77         5.46 o                         
   8   1   1         29.72         31.35         2.52 o                         
   9   1   1         37.61         30.17         2.71 o                         
  10   1   1          1.52          0.24         1.27 o                         
 -10   2   1         14.26         22.43         5.86 o                         
  -9   2   1          0.83          1.20         2.93 o                         
  -8   2   1        218.78        241.87         7.18 o                         
  -7   2   1          3.69          5.58         1.88 o                         
  -6   2   1       1449.19       1598.98        24.62 o                         
  -5   2   1          3.53          1.19         0.75 o                         
  -4   2   1         84.54         89.77         2.14 o                         
  -3   2   1          0.77          0.44         0.25 o                         
  -2   2   1        375.91        385.02         5.07 o                         
  -1   2   1        816.84        778.12        39.72 o                         
   0   2   1         65.84         50.51         3.01 o                         
   1   2   1       2594.85       2769.96        33.11 o                         
   2   2   1        526.47        488.69         8.42 o                         
   3   2   1        161.68        154.07         4.12 o                         
   4   2   1          0.80         -0.11         0.55 o                         
   5   2   1          0.00         -0.19         0.74 o                         
   6   2   1         19.21         15.28         4.73 o                         
   7   2   1         25.78         26.71         3.31 o                         
   8   2   1        421.85        457.12        14.10 o                         
   9   2   1         31.42         39.23         3.61 o                         
  10   2   1        118.93        120.79         7.30 o                         
 -10   3   1          0.16          0.67         1.63 o                         
  -9   3   1         26.33         29.25         4.24 o                         
  -8   3   1         76.06         77.97         5.68 o                         
  -7   3   1         14.32         13.29         2.63 o                         
  -6   3   1         16.48         19.83         2.12 o                         
  -5   3   1          0.02          0.45         0.55 o                         
  -4   3   1        268.76        275.71         4.58 o                         
  -3   3   1          0.16          0.40         0.40 o                         
  -2   3   1         28.79         25.97         1.35 o                         
  -1   3   1         16.10         16.65         1.03 o                         
   0   3   1        481.32        526.42         7.59 o                         
   1   3   1         15.50         21.90         1.20 o                         
   2   3   1        257.36        281.89         5.14 o                         
   3   3   1         18.05         16.46         1.32 o                         
   4   3   1        128.84        121.22         3.54 o                         
   5   3   1         16.63         15.22         1.81 o                         
   6   3   1         17.22         15.78         2.01 o                         
   7   3   1         18.24         14.56         2.48 o                         
   8   3   1         55.42         64.72         4.77 o                         
   9   3   1          3.95          3.53         3.46 o                         
  10   3   1          7.56          6.79         3.12 o                         
  -9   4   1          0.04          1.26         1.55 o                         
  -8   4   1         57.06         52.09        11.98 o                         
  -7   4   1          1.54          1.72         1.47 o                         
  -6   4   1         70.48         77.12         3.98 o                         
  -5   4   1         21.24         15.86         2.26 o                         
  -4   4   1         75.59         58.74         2.36 o                         
  -3   4   1          2.61          2.31         0.62 o                         
  -2   4   1          0.02          0.37         0.40 o                         
  -1   4   1       1103.07       1336.57        17.39 o                         
   0   4   1        299.05        260.77         5.42 o                         
   1   4   1       3724.68       5071.06        60.28 o                         
   2   4   1        188.29        218.72         4.63 o                         
   3   4   1        834.30       1015.41        14.63 o                         
   4   4   1          1.96          2.42         0.74 o                         
   5   4   1          0.17          0.12         0.64 o                         
   6   4   1          1.36          0.17         0.86 o                         
   7   4   1         53.54         51.90         5.00 o                         
   8   4   1          5.38          5.54         2.53 o                         
   9   4   1         34.26         35.53         4.83 o                         
  -9   5   1          5.72          3.92         2.70 o                         
  -8   5   1          1.13          0.61         1.66 o                         
  -7   5   1         40.71         49.17         3.93 o                         
  -6   5   1         83.49         80.08         4.35 o                         
  -5   5   1         31.13         21.54         4.05 o                         
  -4   5   1         81.86         81.16         5.56 o                         
  -3   5   1         15.82         15.19         3.04 o                         
  -2   5   1         67.04         75.95         2.34 o                         
  -1   5   1         32.24         37.46         1.75 o                         
   0   5   1        589.93        794.04        11.66 o                         
   1   5   1        145.65        160.53         3.86 o                         
   2   5   1        594.88        699.67        10.92 o                         
   3   5   1         63.88         62.12         2.55 o                         
   4   5   1        130.62        129.27         5.33 o                         
   5   5   1         13.05         10.71         2.16 o                         
   6   5   1         33.91         38.65         3.51 o                         
   7   5   1          8.26          7.12         2.43 o                         
   8   5   1        166.17        166.13         8.90 o                         
   9   5   1          1.33         -0.19         1.93 o                         
  -8   6   1        338.61        432.48        15.34 o                         
  -7   6   1         37.90         31.52         4.35 o                         
  -6   6   1        729.04        777.65        61.67 o                         
  -5   6   1        216.34        202.41         8.49 o                         
  -4   6   1        149.61        122.51         6.05 o                         
  -3   6   1         19.03         15.48         2.03 o                         
  -2   6   1         62.43         54.34         3.06 o                         
  -1   6   1        110.74        105.18         4.11 o                         
   0   6   1         61.38         63.10         2.43 o                         
   1   6   1          7.35          6.07         1.02 o                         
   2   6   1        105.75         90.24         3.11 o                         
   3   6   1         29.16         22.74         2.41 o                         
   4   6   1         81.44         74.50         4.33 o                         
   5   6   1          3.53          4.35         1.45 o                         
   6   6   1         33.58         34.42         3.55 o                         
   7   6   1        101.89         90.21         5.38 o                         
   8   6   1        369.06        458.59        13.28 o                         
  -8   7   1         48.87         45.00         5.75 o                         
  -7   7   1        452.23        532.82        17.18 o                         
  -6   7   1         31.15         20.89         3.68 o                         
  -5   7   1        307.28        354.76        12.26 o                         
  -4   7   1          1.85          1.36         1.07 o                         
  -3   7   1         55.05         53.25         3.58 o                         
  -2   7   1          5.56          6.97         1.57 o                         
  -1   7   1         14.71         11.24         1.81 o                         
   0   7   1          3.54          5.49         1.36 o                         
   1   7   1         38.43         34.19         3.49 o                         
   2   7   1         40.66         46.94         3.21 o                         
   3   7   1          1.39          1.92         1.07 o                         
   4   7   1          2.49          2.65         1.33 o                         
   5   7   1         37.02         40.71         3.69 o                         
   6   7   1         14.18         15.68         2.63 o                         
   7   7   1         95.99        110.59         5.96 o                         
   8   7   1          1.36          1.43         1.69 o                         
  -7   8   1          0.01          3.33         9.09 o                         
  -6   8   1         28.45         31.48         4.63 o                         
  -5   8   1        198.35        189.21         8.30 o                         
  -4   8   1          0.56          2.75         1.28 o                         
  -3   8   1         18.40         16.64         2.39 o                         
  -2   8   1         36.46         23.80         3.63 o                         
  -1   8   1         21.56         12.01         5.23 o                         
   0   8   1        165.04        147.91         7.52 o                         
   1   8   1          8.14         10.33         2.79 o                         
   2   8   1         28.54         28.17         3.90 o                         
   3   8   1         61.49         57.04         3.97 o                         
   4   8   1         37.30         30.69         3.29 o                         
   5   8   1          9.84          9.06         2.10 o                         
   6   8   1          3.10          2.33         1.60 o                         
   7   8   1        106.67        118.81         6.39 o                         
  -6   9   1          9.57         15.72         3.37 o                         
  -5   9   1         25.90         20.50         3.67 o                         
  -4   9   1          2.86          5.14         1.82 o                         
  -3   9   1          7.13         10.62         2.71 o                         
  -2   9   1          0.41          2.00         1.77 o                         
  -1   9   1          0.20          1.97         1.82 o                         
   0   9   1        405.11        320.00        13.61 o                         
   1   9   1          9.15          8.14         2.68 o                         
   2   9   1        508.82        407.87        14.24 o                         
   3   9   1         25.31         22.88         4.02 o                         
   4   9   1          0.61          0.09         1.61 o                         
   5   9   1          2.51          2.42         1.56 o                         
   6   9   1          5.10          2.57         1.64 o                         
  -4  10   1          6.77          5.58         5.03 o                         
  -3  10   1         37.01         56.01        13.35 o                         
  -2  10   1         20.33         23.15         4.31 o                         
  -1  10   1          1.42          1.92         2.09 o                         
   0  10   1          3.13          0.67         1.76 o                         
   1  10   1         26.85         35.27         4.96 o                         
   2  10   1          0.00         -0.23         1.71 o                         
   3  10   1         22.36         33.46         4.84 o                         
   4  10   1         22.37         29.82         6.66 o                         
  -2  11   1          0.31          2.78         2.53 o                         
  -1  11   1          3.23          0.93         1.93 o                         
   0  11   1          0.14          0.92         2.56 o                         
   1  11   1          0.57         -0.07         2.60 o                         
   2  11   1          0.29          2.30         2.53 o                         
  -9   0   2          1.26          6.52         3.46 o                         
  -8   0   2         50.80         45.80         6.52 o                         
  -7   0   2        166.28        153.85        10.12 o                         
  -6   0   2          1.17         -0.53         1.40 o                         
  -5   0   2       1582.53       1650.04        44.20 o                         
  -4   0   2        794.04        756.12        22.43 o                         
  -3   0   2        873.66        798.99        21.97 o                         
  -2   0   2        384.32        406.95        11.85 o                         
  -1   0   2        106.97        142.39         4.79 o                         
   0   0   2       4231.75       4676.02        62.42 o                         
   1   0   2       1291.98       1144.62        25.26 o                         
   2   0   2      64359.70      66016.68      1023.57 o                         
   3   0   2       3563.01       4130.79        66.67 o                         
   4   0   2       8935.38      10149.97       159.77 o                         
   5   0   2        172.79        170.40         6.11 o                         
   6   0   2          9.30          9.42         1.80 o                         
   7   0   2        127.20        137.22         7.22 o                         
   8   0   2          0.33          0.30         1.13 o                         
   9   0   2          0.03         -1.35         1.26 o                         
  10   0   2         15.80         15.13         3.08 o                         
 -10   1   2          8.41          7.26         3.66 o                         
  -9   1   2          0.49         -0.42         1.13 o                         
  -8   1   2         82.93         69.28        18.21 o                         
  -7   1   2         19.29         15.88         2.30 o                         
  -6   1   2        144.33        131.01         5.29 o                         
  -5   1   2        144.24        129.90         5.50 o                         
  -4   1   2        216.67        191.66         4.79 o                         
  -3   1   2       1255.06       1228.18        18.06 o                         
  -2   1   2        768.14        771.11        13.52 o                         
  -1   1   2        258.88        259.73         3.58 o                         
   0   1   2       4099.35       4357.29        58.41 o                         
   1   1   2        847.29       1049.39        11.52 o                         
   2   1   2       2055.52       2136.98        25.71 o                         
   3   1   2         33.15         56.32         2.37 o                         
   4   1   2        311.57        277.78         6.31 o                         
   5   1   2         32.78         34.99         2.85 o                         
   6   1   2         28.21         29.92         2.17 o                         
   7   1   2        136.47        137.24         4.41 o                         
   8   1   2          1.56          0.84         0.87 o                         
   9   1   2         97.75         99.87         4.94 o                         
  10   1   2         59.78         65.67         4.74 o                         
 -10   2   2         16.20         22.34         3.71 o                         
  -9   2   2         18.57         19.63         5.56 o                         
  -8   2   2         26.89         26.01         2.59 o                         
  -7   2   2        316.27        348.36         8.39 o                         
  -6   2   2        232.76        236.46         6.05 o                         
  -5   2   2       1125.49       1244.24        17.02 o                         
  -4   2   2         12.07         17.52         1.10 o                         
  -3   2   2         77.07         57.14         1.60 o                         
  -2   2   2         38.09         24.20         0.90 o                         
  -1   2   2         10.61          6.43         0.76 o                         
   0   2   2        121.88        100.43         3.37 o                         
   1   2   2        975.06        952.22        17.12 o                         
   2   2   2       1163.48       1057.94        25.10 o                         
   3   2   2        161.78        137.14         4.01 o                         
   4   2   2        157.40        127.79         4.18 o                         
   5   2   2          1.99          0.63         0.77 o                         
   6   2   2          1.35          1.71         1.20 o                         
   7   2   2          8.97          4.19         1.93 o                         
   8   2   2         33.91         42.84         3.52 o                         
   9   2   2        115.68        122.26         5.55 o                         
  10   2   2          0.42         -0.08         2.41 o                         
 -10   3   2          9.46          9.61         4.29 o                         
  -9   3   2          0.05          0.14         1.24 o                         
  -8   3   2          6.18          8.82         2.34 o                         
  -7   3   2          5.29          5.24         1.77 o                         
  -6   3   2         77.83         69.24         3.15 o                         
  -5   3   2        131.11        112.51         2.84 o                         
  -4   3   2         45.41         59.27         1.56 o                         
  -3   3   2        902.54        859.11        10.90 o                         
  -2   3   2         76.44         56.88         2.29 o                         
  -1   3   2        367.20        378.93         7.21 o                         
   0   3   2         59.40         44.13         1.74 o                         
   1   3   2        270.97        237.03         4.43 o                         
   2   3   2         28.69         31.90         1.58 o                         
   3   3   2          2.52          1.60         0.62 o                         
   4   3   2         65.09         50.79         5.16 o                         
   5   3   2         65.63         67.71         3.35 o                         
   6   3   2         61.72         71.49         3.77 o                         
   7   3   2          0.02          0.80         1.05 o                         
   8   3   2          1.61          2.19         1.56 o                         
   9   3   2         29.11         29.52         4.28 o                         
  -9   4   2          1.53          1.87         2.23 o                         
  -8   4   2          0.04          1.18         1.51 o                         
  -7   4   2         10.55          6.63         2.04 o                         
  -6   4   2          6.39          6.15         1.45 o                         
  -5   4   2         36.92         31.85         2.74 o                         
  -4   4   2         25.26         20.62         2.04 o                         
  -3   4   2         18.18         18.57         1.79 o                         
  -2   4   2        122.96        100.99         6.72 o                         
  -1   4   2         75.19         75.90         2.22 o                         
   0   4   2         76.60         95.68         2.56 o                         
   1   4   2        849.44        934.51        13.12 o                         
   2   4   2        231.49        252.03         5.19 o                         
   3   4   2        103.45         96.43         3.10 o                         
   4   4   2         21.74         14.40         1.56 o                         
   5   4   2         63.78         53.85         2.82 o                         
   6   4   2        119.76        108.30         4.11 o                         
   7   4   2         44.06         51.87         4.18 o                         
   8   4   2          2.06          1.96         2.03 o                         
   9   4   2         19.06         18.37         4.93 o                         
  -9   5   2         13.51          6.62         7.26 o                         
  -8   5   2         23.25         30.95         4.37 o                         
  -7   5   2          0.02          1.74         1.83 o                         
  -6   5   2         33.26         40.06         3.28 o                         
  -5   5   2         15.12         12.67         1.86 o                         
  -4   5   2          0.28          0.17         0.84 o                         
  -3   5   2         28.97         25.09         2.21 o                         
  -2   5   2         55.29         62.44         3.72 o                         
  -1   5   2        124.56        112.86         3.05 o                         
   0   5   2        346.08        357.14         6.43 o                         
   1   5   2       1246.09       1589.14        21.13 o                         
   2   5   2          7.89          4.20         0.91 o                         
   3   5   2       2539.67       3115.77        39.45 o                         
   4   5   2         66.14         74.23         3.07 o                         
   5   5   2        104.24        125.82         5.53 o                         
   6   5   2          2.13          3.04         2.01 o                         
   7   5   2         20.43         25.53         3.29 o                         
   8   5   2         26.82         27.49         5.73 o                         
   9   5   2         45.22         49.80         5.97 o                         
  -8   6   2         23.13         29.42         4.42 o                         
  -7   6   2        171.63        178.84        12.58 o                         
  -6   6   2          7.67         10.78         2.52 o                         
  -5   6   2        662.25        710.25        14.83 o                         
  -4   6   2        409.04        404.61        18.97 o                         
  -3   6   2         43.70         39.80         2.92 o                         
  -2   6   2        424.99        448.55        12.45 o                         
  -1   6   2          1.03          1.05         0.86 o                         
   0   6   2        111.27        120.00         3.46 o                         
   1   6   2        188.10        188.73         4.63 o                         
   2   6   2        230.99        239.92         9.63 o                         
   3   6   2         14.11         10.29         1.38 o                         
   4   6   2          0.96          2.19         1.06 o                         
   5   6   2         33.94         37.21         3.44 o                         
   6   6   2          0.48          0.85         1.19 o                         
   7   6   2          9.49         10.58         2.30 o                         
   8   6   2         52.33         52.36         4.81 o                         
  -8   7   2         18.05         17.92         3.86 o                         
  -7   7   2         11.13         16.38         5.82 o                         
  -6   7   2        503.39        552.10        16.81 o                         
  -5   7   2         10.60         10.44         2.21 o                         
  -4   7   2        275.22        274.50         8.11 o                         
  -3   7   2         67.20         56.54         4.64 o                         
  -2   7   2         30.68         25.62         2.61 o                         
  -1   7   2          0.52          0.64         0.92 o                         
   0   7   2         58.86         64.50         4.84 o                         
   1   7   2         21.07         26.88         2.51 o                         
   2   7   2         66.07         71.81         4.62 o                         
   3   7   2         29.37         27.73         3.65 o                         
   4   7   2          0.00          0.86         1.11 o                         
   5   7   2         16.64         14.82         2.49 o                         
   6   7   2          8.64          6.31         1.99 o                         
   7   7   2          0.12          1.30         1.47 o                         
  -7   8   2          7.63         13.94         3.32 o                         
  -6   8   2          2.35          0.94         1.73 o                         
  -5   8   2          5.04          6.51         2.33 o                         
  -4   8   2          0.82          0.50         2.06 o                         
  -3   8   2         19.92         18.92         2.56 o                         
  -2   8   2         44.27         42.47         3.39 o                         
  -1   8   2         64.77         67.00         3.95 o                         
   0   8   2         55.79         39.05         4.36 o                         
   1   8   2         15.66         17.71         3.20 o                         
   2   8   2        939.66        871.36        22.29 o                         
   3   8   2          0.52          1.31         1.31 o                         
   4   8   2        367.12        365.58        10.28 o                         
   5   8   2          0.05          0.71         1.36 o                         
   6   8   2          5.34          4.44         1.91 o                         
   7   8   2          3.34          1.28         1.64 o                         
  -6   9   2          9.43         16.80         3.57 o                         
  -5   9   2          3.89          0.92         2.23 o                         
  -4   9   2          3.79          3.80         3.16 o                         
  -3   9   2          0.11         -0.12         1.19 o                         
  -2   9   2          0.59         -0.88         1.49 o                         
  -1   9   2         14.96         17.04         3.36 o                         
   0   9   2          0.84          0.61         1.50 o                         
   1   9   2          0.04         -1.56         1.53 o                         
   2   9   2          5.75          8.43         2.75 o                         
   3   9   2          0.03          0.69         1.78 o                         
   4   9   2          9.25         15.29         3.53 o                         
   5   9   2         38.41         45.68         5.34 o                         
   6   9   2          2.25          2.00         2.09 o                         
  -4  10   2         10.07          8.72         3.93 o                         
  -3  10   2          6.05          5.93         2.47 o                         
  -2  10   2         20.62         22.51         4.36 o                         
  -1  10   2          1.07          4.56         2.51 o                         
   0  10   2          1.29          0.70         3.20 o                         
   1  10   2          0.06          2.03         2.06 o                         
   2  10   2         29.46         19.53         3.98 o                         
   3  10   2          2.09         -0.50         1.86 o                         
   4  10   2         21.07          3.64         9.12 o                         
  -2  11   2         25.80         42.94         7.92 o                         
  -1  11   2         14.57          9.73        11.75 o                         
   0  11   2         12.94         28.63         6.86 o                         
   1  11   2         12.93          6.04        10.32 o                         
 -10   1   3         78.69         82.88        10.05 o                         
  -9   1   3          0.01          0.61         1.55 o                         
  -8   1   3          1.55          0.37         1.44 o                         
  -7   1   3         92.10         97.77         5.31 o                         
  -6   1   3         18.29         14.66         1.79 o                         
  -5   1   3        363.42        444.65        10.00 o                         
  -4   1   3         10.58          7.73         1.13 o                         
  -3   1   3        224.27        220.11         4.13 o                         
  -2   1   3         19.58         16.14         0.87 o                         
  -1   1   3        499.38        538.66         7.76 o                         
   0   1   3       1419.90       1588.05        19.35 o                         
   1   1   3       1457.57       1537.95        18.95 o                         
   2   1   3       1520.94       1762.36        21.83 o                         
   3   1   3          0.45         -0.24         0.43 o                         
   4   1   3       3420.06       4100.69        55.81 o                         
   5   1   3        248.18        263.71         7.02 o                         
   6   1   3        207.14        228.31         6.58 o                         
   7   1   3          0.07          0.62         0.82 o                         
   8   1   3         26.98         22.29         3.10 o                         
   9   1   3         36.61         38.07         3.69 o                         
  10   1   3         39.88         40.36         4.81 o                         
 -10   2   3         26.22         29.62         6.79 o                         
  -9   2   3          2.03          1.30         1.80 o                         
  -8   2   3         27.78         23.59         3.29 o                         
  -7   2   3         10.13          9.62         1.68 o                         
  -6   2   3        104.17        111.62         3.45 o                         
  -5   2   3         46.94         39.96         1.89 o                         
  -4   2   3       3212.56       3318.04        39.99 o                         
  -3   2   3        255.78        237.02         5.08 o                         
  -2   2   3        625.29        724.79         8.74 o                         
  -1   2   3          0.00          0.77         0.31 o                         
   0   2   3       1101.84       1118.23        13.82 o                         
   1   2   3          0.71          1.01         0.30 o                         
   2   2   3        147.54        158.20         4.29 o                         
   3   2   3         66.23         61.28         2.27 o                         
   4   2   3         63.17         65.91         2.57 o                         
   5   2   3          6.85          8.45         1.25 o                         
   6   2   3          8.95         11.52         1.65 o                         
   7   2   3          0.04          0.28         0.80 o                         
   8   2   3         41.66         42.05         3.56 o                         
   9   2   3          6.57          6.16         1.65 o                         
 -10   3   3          9.67          7.59         4.06 o                         
  -9   3   3          0.34          1.60         1.66 o                         
  -8   3   3         65.83         78.68         5.39 o                         
  -7   3   3         83.35         79.77         5.12 o                         
  -6   3   3         41.24         44.38         3.79 o                         
  -5   3   3        156.17        172.68         3.19 o                         
  -4   3   3         17.64         14.57         0.85 o                         
  -3   3   3          1.03          0.83         0.29 o                         
  -2   3   3        106.95         92.04         3.01 o                         
  -1   3   3        274.32        294.94         6.07 o                         
   0   3   3        184.84        212.14         3.38 o                         
   1   3   3        339.27        357.45         5.24 o                         
   2   3   3        132.04        158.45         3.55 o                         
   3   3   3         25.59         19.48         1.79 o                         
   4   3   3        219.05        214.90         6.02 o                         
   5   3   3          2.51          0.86         1.08 o                         
   6   3   3         44.16         47.20         3.44 o                         
   7   3   3          5.39          4.80         1.33 o                         
   8   3   3          8.34          8.28         2.01 o                         
   9   3   3          7.57          8.80         1.93 o                         
  -9   4   3          2.36          4.19         2.10 o                         
  -8   4   3          0.66          2.34         1.57 o                         
  -7   4   3         15.81         15.53         2.94 o                         
  -6   4   3         31.64         26.75         4.73 o                         
  -5   4   3         62.33         57.61         3.13 o                         
  -4   4   3         23.13         24.06         1.59 o                         
  -3   4   3         18.34         18.00         1.75 o                         
  -2   4   3         17.57         15.17         1.52 o                         
  -1   4   3          0.93          1.23         0.62 o                         
   0   4   3          2.79          1.97         0.84 o                         
   1   4   3         73.26        101.05         2.90 o                         
   2   4   3        202.98        156.36         3.15 o                         
   3   4   3        478.77        707.47        11.40 o                         
   4   4   3        263.11        281.45         6.64 o                         
   5   4   3        198.68        230.29         6.00 o                         
   6   4   3         18.71         21.22         2.20 o                         
   7   4   3          7.05          5.08         1.54 o                         
   8   4   3          2.95          4.47         1.62 o                         
   9   4   3          2.20          1.59         1.40 o                         
  -9   5   3          1.15          2.46         1.87 o                         
  -8   5   3          3.05          2.67         1.87 o                         
  -7   5   3          1.45          0.12         1.36 o                         
  -6   5   3         17.91          9.77         2.37 o                         
  -5   5   3         19.23         21.21         2.32 o                         
  -4   5   3          0.47          1.49         0.88 o                         
  -3   5   3        144.12        129.57         4.51 o                         
  -2   5   3         13.92         13.97         1.61 o                         
  -1   5   3          0.78          0.51         0.29 o                         
   0   5   3          9.89          6.74         1.52 o                         
   1   5   3          1.17          0.66         0.55 o                         
   2   5   3          0.18          1.02         0.70 o                         
   3   5   3         79.81         70.32         2.92 o                         
   4   5   3         24.93         21.24         2.01 o                         
   5   5   3        141.70        144.34         4.75 o                         
   6   5   3         72.83         70.62         7.77 o                         
   7   5   3          3.29          2.39         1.56 o                         
   8   5   3          0.07         -1.66         2.20 o                         
   9   5   3         22.99          5.21         7.55 o                         
  -8   6   3          0.39          1.70         4.09 o                         
  -7   6   3          0.90          1.01         1.47 o                         
  -6   6   3        664.90        739.17        25.43 o                         
  -5   6   3          1.93          2.67         2.26 o                         
  -4   6   3       1938.39       2204.44        34.96 o                         
  -3   6   3        259.59        233.09         6.80 o                         
  -2   6   3        589.38        564.47        11.71 o                         
  -1   6   3        126.27        124.12         5.75 o                         
   0   6   3         55.78         69.27         3.42 o                         
   1   6   3        194.48        173.32         4.50 o                         
   2   6   3        147.18        144.70         4.24 o                         
   3   6   3         27.04         19.90         1.94 o                         
   4   6   3          3.96          2.17         1.22 o                         
   5   6   3         45.92         45.06         3.75 o                         
   6   6   3         38.65         39.68         3.86 o                         
   7   6   3         12.45         10.26         2.30 o                         
   8   6   3          1.89          1.98         1.81 o                         
  -8   7   3          0.01          1.95         1.95 o                         
  -7   7   3         17.44         10.62         2.75 o                         
  -6   7   3         45.21         50.36         5.29 o                         
  -5   7   3       1039.29       1061.54        33.88 o                         
  -4   7   3         69.94         64.56         3.94 o                         
  -3   7   3       1284.16       1428.97        30.66 o                         
  -2   7   3          0.57          1.49         1.10 o                         
  -1   7   3          0.37         -0.15         0.85 o                         
   0   7   3          0.33         -0.25         0.96 o                         
   1   7   3          0.48         -1.20         0.83 o                         
   2   7   3         46.05         46.99         3.26 o                         
   3   7   3         27.26         24.53         2.72 o                         
   4   7   3        139.03        161.09         6.24 o                         
   5   7   3          0.48          1.53         1.26 o                         
   6   7   3         17.90         22.32         3.16 o                         
   7   7   3          4.93          4.95         2.10 o                         
  -7   8   3          1.07          1.90         2.01 o                         
  -6   8   3          3.97          5.18         4.19 o                         
  -5   8   3         25.70         23.62         4.59 o                         
  -4   8   3         70.24         65.57         5.60 o                         
  -3   8   3        107.68        103.08         6.96 o                         
  -2   8   3          5.73          3.39         2.04 o                         
  -1   8   3         35.52         34.37         3.13 o                         
   0   8   3          2.72          6.53         2.34 o                         
   1   8   3         20.81         20.36         4.49 o                         
   2   8   3        116.72        105.12         6.42 o                         
   3   8   3         14.50         22.62         3.70 o                         
   4   8   3          2.50          4.88         1.75 o                         
   5   8   3         14.41         14.86         3.14 o                         
   6   8   3          1.86          2.58         1.57 o                         
  -6   9   3          1.63          2.91         2.15 o                         
  -5   9   3         13.21         16.59         3.20 o                         
  -4   9   3         18.31         16.82         3.23 o                         
  -3   9   3         13.38         20.31         3.50 o                         
  -2   9   3         18.64         24.56         2.94 o                         
  -1   9   3         17.50         21.45         3.86 o                         
   0   9   3         29.08         32.50         4.40 o                         
   1   9   3          6.95          8.27         2.73 o                         
   2   9   3         76.69         53.33         5.58 o                         
   3   9   3          6.58          7.86         2.58 o                         
   4   9   3        265.29        215.22        10.28 o                         
   5   9   3         17.88          8.52         2.85 o                         
  -4  10   3         68.03         50.73         8.25 o                         
  -3  10   3          5.28          2.40         3.00 o                         
  -2  10   3         20.17         17.57         3.83 o                         
  -1  10   3         10.99         13.82         3.41 o                         
   0  10   3          0.81         -0.73         3.46 o                         
   1  10   3          0.48          0.55         1.82 o                         
   2  10   3         22.51         24.04         4.50 o                         
   3  10   3         16.63         16.93         3.81 o                         
   4  10   3          0.41         -0.07         1.62 o                         
  -1  11   3          0.89          1.32         1.96 o                         
   0  11   3          0.00         -0.93         2.16 o                         
   1  11   3          1.80         -0.30         1.79 o                         
 -10   0   4        710.51        916.62        34.22 o                         
  -9   0   4          8.95         19.71         5.13 o                         
  -8   0   4          4.41          4.40         2.26 o                         
  -7   0   4          5.46          7.37         1.84 o                         
  -6   0   4        157.92        143.67         5.97 o                         
  -5   0   4         24.48         26.33         2.57 o                         
  -4   0   4          0.01         -0.34         0.70 o                         
  -3   0   4       1660.72       1565.23        27.86 o                         
  -2   0   4       1206.73       1316.26        23.31 o                         
  -1   0   4       1016.47       1044.95        15.34 o                         
   0   0   4         55.59         47.51         1.73 o                         
   1   0   4         31.22         19.05         1.29 o                         
   2   0   4          1.58          1.40         1.00 o                         
   3   0   4         65.16         85.34         5.39 o                         
   4   0   4       7786.99       8956.04       207.17 o                         
   5   0   4        990.13       1178.25        34.42 o                         
   6   0   4       2679.87       3089.38        79.29 o                         
   7   0   4        206.82        220.55        12.32 o                         
   8   0   4          2.43          2.13         2.00 o                         
   9   0   4         24.53         24.76         5.13 o                         
 -10   1   4         98.46        105.98        11.12 o                         
  -9   1   4          7.86          7.09         2.53 o                         
  -8   1   4        102.33         99.94         5.98 o                         
  -7   1   4          0.03          0.11         0.58 o                         
  -6   1   4         99.89         95.79         3.22 o                         
  -5   1   4        253.90        221.53         4.87 o                         
  -4   1   4        117.13         85.79         3.73 o                         
  -3   1   4          3.77          6.36         0.87 o                         
  -2   1   4       1347.17       1361.19        15.44 o                         
  -1   1   4       1783.41       1827.08        20.79 o                         
   0   1   4        515.36        589.34        10.06 o                         
   1   1   4         18.76         21.84         1.22 o                         
   2   1   4       1323.07       1363.07        20.84 o                         
   3   1   4        113.49        141.75         4.68 o                         
   4   1   4       1791.84       1907.47        28.32 o                         
   5   1   4          0.16          1.09         0.76 o                         
   6   1   4          2.54          3.80         1.40 o                         
   7   1   4         18.03         12.01         1.88 o                         
   8   1   4          1.53          1.76         1.05 o                         
   9   1   4         12.08         16.08         3.04 o                         
 -10   2   4          0.08          1.46         3.33 o                         
  -9   2   4         24.92         20.97         5.39 o                         
  -8   2   4         24.68         22.88         3.13 o                         
  -7   2   4          5.73          5.37         2.13 o                         
  -6   2   4          1.35          0.38         0.57 o                         
  -5   2   4        880.99        970.68        14.52 o                         
  -4   2   4        305.29        313.12         5.75 o                         
  -3   2   4       5692.19       6764.48        74.82 o                         
  -2   2   4          5.16          1.66         0.36 o                         
  -1   2   4       2173.24       2316.68        27.03 o                         
   0   2   4          1.32          0.30         0.29 o                         
   1   2   4          7.75         10.91         1.12 o                         
   2   2   4          0.47          0.50         0.36 o                         
   3   2   4          4.10          1.45         0.59 o                         
   4   2   4        469.41        458.10         8.32 o                         
   5   2   4          6.68          5.68         1.06 o                         
   6   2   4        175.95        171.02         5.74 o                         
   7   2   4          4.83          6.06         1.45 o                         
   8   2   4          0.20          0.35         1.20 o                         
   9   2   4          0.38         -1.07         1.43 o                         
 -10   3   4          0.37          1.80         3.06 o                         
  -9   3   4         13.08          9.92         4.33 o                         
  -8   3   4         16.27         15.97         3.36 o                         
  -7   3   4         28.31         32.15         3.60 o                         
  -6   3   4          9.97          5.76         1.69 o                         
  -5   3   4          5.65          5.54         1.08 o                         
  -4   3   4        140.59        174.46         3.82 o                         
  -3   3   4          2.29          3.29         0.77 o                         
  -2   3   4        212.95        266.78         4.99 o                         
  -1   3   4        296.18        308.67         5.08 o                         
   0   3   4          9.78         11.73         0.89 o                         
   1   3   4          9.70          9.70         0.83 o                         
   2   3   4         20.63         17.48         1.03 o                         
   3   3   4         23.40         24.01         1.71 o                         
   4   3   4         44.17         33.02         2.14 o                         
   5   3   4          1.59          6.46         1.21 o                         
   6   3   4         22.53         22.70         2.36 o                         
   7   3   4         26.41         28.99         3.01 o                         
   8   3   4          0.78          0.87         1.15 o                         
   9   3   4          3.08          3.62         1.76 o                         
  -9   4   4         94.72        101.78         7.19 o                         
  -8   4   4          9.48          8.97         2.42 o                         
  -7   4   4         19.12         13.53         2.73 o                         
  -6   4   4         32.45         27.35         3.34 o                         
  -5   4   4         35.65         26.61         3.08 o                         
  -4   4   4         14.81          9.56         1.57 o                         
  -3   4   4          2.26          1.61         0.72 o                         
  -2   4   4         75.05         58.22         2.58 o                         
  -1   4   4         12.38         16.66         0.93 o                         
   0   4   4        574.63        621.83         9.47 o                         
   1   4   4        100.31        103.03         2.28 o                         
   2   4   4          0.62          1.68         0.43 o                         
   3   4   4        828.71        847.51        15.45 o                         
   4   4   4        135.93        137.03         5.40 o                         
   5   4   4         38.62         31.29         2.43 o                         
   6   4   4         20.60         17.94         2.01 o                         
   7   4   4         78.40         72.42         5.67 o                         
   8   4   4         42.06         44.62         4.87 o                         
   9   4   4          0.04          0.30         2.56 o                         
  -8   5   4          5.92          8.22         2.53 o                         
  -7   5   4          0.71          2.91         1.67 o                         
  -6   5   4          7.58          8.63         2.14 o                         
  -5   5   4         40.09         33.96         3.65 o                         
  -4   5   4         12.30         14.75         1.88 o                         
  -3   5   4          6.07          5.13         1.14 o                         
  -2   5   4         15.35         14.80         1.76 o                         
  -1   5   4        353.71        346.68         7.98 o                         
   0   5   4        146.20        149.63         5.63 o                         
   1   5   4         17.13         13.98         1.19 o                         
   2   5   4        291.35        274.78         6.00 o                         
   3   5   4        514.61        621.55        10.78 o                         
   4   5   4          8.61          5.94         1.24 o                         
   5   5   4       1013.42       1329.71        20.47 o                         
   6   5   4         84.44         95.90         4.79 o                         
   7   5   4         48.30         57.04         3.87 o                         
   8   5   4         16.40         17.71         2.82 o                         
  -8   6   4         16.79         19.07         3.56 o                         
  -7   6   4          3.25          3.24         2.20 o                         
  -6   6   4          0.03          2.59         1.52 o                         
  -5   6   4        124.03        129.26         6.65 o                         
  -4   6   4         11.28         13.16         2.59 o                         
  -3   6   4       1049.40       1088.36        24.43 o                         
  -2   6   4        220.84        230.16         6.67 o                         
  -1   6   4        131.74        130.66         5.72 o                         
   0   6   4         95.11         91.59         6.19 o                         
   1   6   4         16.67         12.90         1.47 o                         
   2   6   4         11.24         10.40         1.42 o                         
   3   6   4        105.96        122.64         4.13 o                         
   4   6   4         39.52         32.64         3.03 o                         
   5   6   4         13.98         16.57         2.55 o                         
   6   6   4          6.98          4.88         1.80 o                         
   7   6   4          1.30          1.73         1.32 o                         
   8   6   4          0.87          2.51         1.38 o                         
  -8   7   4          0.53          2.88         2.12 o                         
  -7   7   4         26.70         31.41         4.49 o                         
  -6   7   4          5.13          3.73         3.76 o                         
  -5   7   4          1.10          0.83         1.34 o                         
  -4   7   4        755.56        814.66        20.81 o                         
  -3   7   4          1.84          3.25         1.26 o                         
  -2   7   4        768.55        840.24        16.46 o                         
  -1   7   4          9.59          9.99         1.86 o                         
   0   7   4         10.07          9.53         2.49 o                         
   1   7   4         29.88         34.66         3.03 o                         
   2   7   4          1.72          2.56         1.25 o                         
   3   7   4          0.49          0.43         1.14 o                         
   4   7   4         63.31         56.91         4.09 o                         
   5   7   4         40.07         45.83         4.01 o                         
   6   7   4         10.51         11.45         2.43 o                         
   7   7   4          0.05          1.22         1.42 o                         
  -7   8   4          2.95          0.73         1.91 o                         
  -6   8   4          4.87          5.43         4.66 o                         
  -5   8   4          1.03          2.74         1.87 o                         
  -4   8   4          6.78          6.17         2.50 o                         
  -3   8   4          1.65          1.71         2.00 o                         
  -2   8   4         18.12         15.44         2.28 o                         
  -1   8   4         63.10         58.93         4.88 o                         
   0   8   4          4.40          6.41         1.61 o                         
   1   8   4         96.37         91.92         6.00 o                         
   2   8   4         89.75         74.86         5.73 o                         
   3   8   4          6.12          5.21         2.19 o                         
   4   8   4        567.67        584.13        17.82 o                         
   5   8   4         17.14         12.08         3.87 o                         
   6   8   4        251.26        261.79        11.39 o                         
  -6   9   4          0.40         -2.41         3.16 o                         
  -5   9   4          3.81          2.68         1.98 o                         
  -4   9   4          0.97         -0.57         1.66 o                         
  -3   9   4         14.80         16.77         3.26 o                         
  -2   9   4          1.65          3.03         2.16 o                         
  -1   9   4          0.91         -0.10         1.60 o                         
   0   9   4          1.20          1.90         1.99 o                         
   1   9   4          5.83          7.78         2.64 o                         
   2   9   4         11.96         21.11         3.83 o                         
   3   9   4         10.00          6.88         3.30 o                         
   4   9   4          9.79          9.16         2.86 o                         
   5   9   4         24.43         19.37         5.19 o                         
  -4  10   4          2.25          2.27         2.21 o                         
  -3  10   4         74.27        122.36        10.85 o                         
  -2  10   4          0.02         -2.06         2.33 o                         
  -1  10   4         23.11         47.20         6.46 o                         
   0  10   4          0.55          1.00         2.09 o                         
   1  10   4          0.02          0.05         1.62 o                         
   2  10   4          0.55          0.64         2.66 o                         
   3  10   4          0.95          1.71         2.23 o                         
 -10   1   5        173.57        238.13        15.84 o                         
  -9   1   5         12.11         10.20         2.57 o                         
  -8   1   5        170.28        178.82         6.64 o                         
  -7   1   5         70.65         72.62         3.17 o                         
  -6   1   5          0.02         -0.40         0.48 o                         
  -5   1   5          0.30          0.34         0.45 o                         
  -4   1   5         91.54         83.42         2.37 o                         
  -3   1   5        331.46        400.49         5.99 o                         
  -2   1   5         40.29         49.80         1.57 o                         
  -1   1   5        847.98        986.45        11.77 o                         
   0   1   5        683.71        691.62         9.92 o                         
   1   1   5        116.67        124.81         4.97 o                         
   2   1   5         27.06         20.03         1.71 o                         
   3   1   5        219.35        198.03         5.49 o                         
   4   1   5        555.40        567.26        13.84 o                         
   5   1   5          2.83          1.72         1.02 o                         
   6   1   5        904.72       1047.56        23.47 o                         
   7   1   5        162.14        177.60         7.88 o                         
   8   1   5         21.83         20.61         3.30 o                         
   9   1   5         36.58         36.54         4.63 o                         
 -10   2   5          2.03          1.82         2.36 o                         
  -9   2   5          0.23         -0.75         1.73 o                         
  -8   2   5         52.21         46.41        11.15 o                         
  -7   2   5          4.73          5.21         1.41 o                         
  -6   2   5         21.22         19.00         1.65 o                         
  -5   2   5          0.69          1.16         0.51 o                         
  -4   2   5          3.98          1.90         0.58 o                         
  -3   2   5         84.31        109.89         2.65 o                         
  -2   2   5       3799.30       4140.24        49.02 o                         
  -1   2   5         14.40         13.08         0.79 o                         
   0   2   5        790.43        932.71        14.96 o                         
   1   2   5          2.02          3.67         0.79 o                         
   2   2   5        222.91        220.32         4.56 o                         
   3   2   5         18.93         14.43         1.72 o                         
   4   2   5        141.25        143.47         4.50 o                         
   5   2   5          4.57          2.56         1.07 o                         
   6   2   5         21.13         22.60         2.53 o                         
   7   2   5          6.07          5.43         1.42 o                         
   8   2   5          0.02          0.48         1.06 o                         
   9   2   5          0.36          0.67         1.81 o                         
  -9   3   5         20.57         20.34         4.59 o                         
  -8   3   5          1.79          3.99         2.73 o                         
  -7   3   5         35.64         24.16         3.21 o                         
  -6   3   5        165.26        190.20         6.12 o                         
  -5   3   5          0.72          0.47         0.56 o                         
  -4   3   5          3.82          1.61         0.67 o                         
  -3   3   5        260.26        335.76         5.11 o                         
  -2   3   5         25.79         32.59         1.74 o                         
  -1   3   5        363.58        450.65         6.38 o                         
   0   3   5          0.62          1.05         0.43 o                         
   1   3   5         19.65         16.80         1.27 o                         
   2   3   5        421.61        484.16         7.02 o                         
   3   3   5         40.46         29.90         1.96 o                         
   4   3   5         29.73         21.73         1.92 o                         
   5   3   5         64.29         52.53         2.88 o                         
   6   3   5        129.97        144.44         4.88 o                         
   7   3   5          0.91          0.03         1.09 o                         
   8   3   5          4.75          7.03         1.87 o                         
   9   3   5         10.34         13.52         2.62 o                         
  -9   4   5         48.71         45.87         8.25 o                         
  -8   4   5          0.18          1.45         1.37 o                         
  -7   4   5          5.74          0.33         1.44 o                         
  -6   4   5          6.80          5.22         1.75 o                         
  -5   4   5          7.38          5.14         1.21 o                         
  -4   4   5          0.01          0.21         0.63 o                         
  -3   4   5         26.37         26.43         1.94 o                         
  -2   4   5          6.27          2.51         0.78 o                         
  -1   4   5         31.54         25.31         1.22 o                         
   0   4   5          7.16          6.36         0.81 o                         
   1   4   5         58.08         51.06         2.08 o                         
   2   4   5         28.07         23.02         1.24 o                         
   3   4   5          9.96          8.83         1.13 o                         
   4   4   5          0.58          0.76         0.78 o                         
   5   4   5        126.73        155.71         4.86 o                         
   6   4   5         45.20         45.08         3.06 o                         
   7   4   5         73.62         80.05         4.07 o                         
   8   4   5         14.69         10.46         2.08 o                         
  -9   5   5          8.46          2.80         2.93 o                         
  -8   5   5          0.27          1.78         1.73 o                         
  -7   5   5          9.86          9.04         2.51 o                         
  -6   5   5          3.57          3.86         1.60 o                         
  -5   5   5         11.48          8.88         2.03 o                         
  -4   5   5         19.50         15.05         2.52 o                         
  -3   5   5          0.09          1.54         0.83 o                         
  -2   5   5          8.42          6.66         1.66 o                         
  -1   5   5         38.14         34.72         3.29 o                         
   0   5   5         17.01         15.75         1.23 o                         
   1   5   5          0.15          0.13         0.47 o                         
   2   5   5         37.52         34.03         1.87 o                         
   3   5   5          1.25          1.11         0.99 o                         
   4   5   5          0.46         -0.06         0.59 o                         
   5   5   5          0.08         -0.15         0.68 o                         
   6   5   5         10.27          7.37         1.39 o                         
   7   5   5         32.07         28.81         3.02 o                         
   8   5   5          7.94          5.76         1.82 o                         
  -8   6   5         51.08         39.19        23.00 o                         
  -7   6   5          4.43          9.35         2.41 o                         
  -6   6   5         30.81         27.57         3.87 o                         
  -5   6   5          2.10          2.74         1.56 o                         
  -4   6   5        707.16        822.27        20.54 o                         
  -3   6   5        251.77        251.77         9.26 o                         
  -2   6   5       3272.16       3881.94        56.96 o                         
  -1   6   5          0.61          1.83         1.02 o                         
   0   6   5       1113.71       1275.96        21.95 o                         
   1   6   5         86.08         83.64         4.45 o                         
   2   6   5          5.05          4.65         0.90 o                         
   3   6   5         21.22         16.63         1.62 o                         
   4   6   5        232.55        217.93         5.30 o                         
   5   6   5          3.99          3.21         1.09 o                         
   6   6   5         47.07         44.10         3.40 o                         
   7   6   5         14.68         13.39         2.16 o                         
  -7   7   5          1.38          0.58         2.43 o                         
  -6   7   5          1.95          1.82         1.66 o                         
  -5   7   5         10.92          8.49         2.45 o                         
  -4   7   5          0.16          0.13         1.32 o                         
  -3   7   5       1336.16       1464.10        34.75 o                         
  -2   7   5         14.85         17.68         2.37 o                         
  -1   7   5       2414.20       2870.24        55.73 o                         
   0   7   5        118.32        111.45        15.53 o                         
   1   7   5         53.30         52.70         4.50 o                         
   2   7   5          7.64          9.55         1.83 o                         
   3   7   5         37.51         37.66         2.34 o                         
   4   7   5          6.80          5.07         2.60 o                         
   5   7   5          1.02          0.26         1.00 o                         
   6   7   5         43.58         46.87         3.60 o                         
   7   7   5         14.47         12.66         2.42 o                         
  -7   8   5         14.07         12.20         3.35 o                         
  -6   8   5          0.39         -2.17         1.90 o                         
  -5   8   5          5.30          4.59         2.00 o                         
  -4   8   5          0.09          0.53         1.54 o                         
  -3   8   5         41.19         43.72         5.46 o                         
  -2   8   5        134.57        111.74         6.42 o                         
  -1   8   5         22.82         15.69         2.28 o                         
   0   8   5         17.18         17.01         2.94 o                         
   1   8   5         11.90         10.32         2.29 o                         
   2   8   5          2.80          2.56         1.98 o                         
   3   8   5         53.32         62.08         5.78 o                         
   4   8   5         40.05         32.23         4.59 o                         
   5   8   5          1.68          4.43         2.35 o                         
   6   8   5          4.93          3.77         1.49 o                         
  -5   9   5          5.75          5.86         3.76 o                         
  -4   9   5          0.03          1.71         2.23 o                         
  -3   9   5          0.01          1.20         1.72 o                         
  -2   9   5          2.69          4.57         2.06 o                         
  -1   9   5          9.25         11.23         2.51 o                         
   0   9   5          0.57          1.39         3.83 o                         
   1   9   5          2.70          2.07         1.93 o                         
   2   9   5         50.41         52.40         5.61 o                         
   3   9   5          0.46         -0.84         1.81 o                         
   4   9   5          7.76          2.19         2.06 o                         
   5   9   5          2.37          3.87         1.94 o                         
  -4  10   5          0.32         -0.09         1.82 o                         
  -3  10   5          0.27          2.29         1.91 o                         
  -2  10   5         71.32         77.56        10.25 o                         
  -1  10   5          2.29          2.73         2.60 o                         
   0  10   5         11.62          7.05         2.84 o                         
   1  10   5          8.64          7.35         2.66 o                         
   2  10   5          3.64          1.53         2.16 o                         
   3  10   5          8.38          0.48         3.53 o                         
  -9   0   6         22.67         17.51         4.86 o                         
  -8   0   6       1514.86        775.56        27.96 o                         
  -7   0   6         11.90         12.58         3.26 o                         
  -5   0   6          3.64          0.70         0.78 o                         
  -4   0   6        220.32        202.12         9.09 o                         
  -3   0   6          0.32         -0.11         0.33 o                         
  -2   0   6        774.64        774.48        12.40 o                         
  -1   0   6       1911.31       2001.70        28.72 o                         
   0   0   6        156.56        160.06         4.14 o                         
   1   0   6       1093.64       1209.08        18.79 o                         
   2   0   6          0.15          1.46         1.00 o                         
   3   0   6         28.80         26.63         3.93 o                         
   4   0   6          9.39          7.59         2.26 o                         
   5   0   6         76.29         97.73         7.32 o                         
   6   0   6       1890.31       2242.72        61.31 o                         
   7   0   6        106.64        114.57         8.99 o                         
   8   0   6       1177.84       1372.44        44.00 o                         
   9   0   6         96.70         95.20         9.19 o                         
 -10   1   6          1.08          3.26         3.46 o                         
  -9   1   6         54.07         56.75         6.89 o                         
  -8   1   6         79.20         76.54         4.17 o                         
  -7   1   6         34.83         30.58         2.43 o                         
  -6   1   6        386.84        388.15        11.31 o                         
  -5   1   6          7.69          5.24         0.82 o                         
  -4   1   6         24.41         19.12         1.30 o                         
  -3   1   6        339.59        328.01         6.69 o                         
  -2   1   6         31.78         18.10         1.13 o                         
  -1   1   6         69.95         60.59         1.84 o                         
   0   1   6       1045.10       1022.17        14.08 o                         
   1   1   6        721.24        717.57        12.42 o                         
   2   1   6        186.53        186.13         5.32 o                         
   3   1   6         32.69         33.28         2.93 o                         
   4   1   6        115.40        101.63         6.76 o                         
   5   1   6         22.72         30.46         3.39 o                         
   6   1   6        751.05        807.05        23.17 o                         
   7   1   6          0.85          1.52         1.23 o                         
   8   1   6         27.06         18.58         3.27 o                         
   9   1   6         10.67         13.25         4.06 o                         
 -10   2   6          6.58          6.13         2.62 o                         
  -9   2   6          0.10          0.35         1.64 o                         
  -8   2   6         49.51         59.71         7.72 o                         
  -7   2   6          4.26          3.21         1.20 o                         
  -6   2   6          1.84          1.84         0.78 o                         
  -5   2   6          0.08          0.80         0.51 o                         
  -4   2   6         87.13         96.46         2.70 o                         
  -3   2   6        480.97        577.64         8.21 o                         
  -2   2   6         63.81         67.93         2.05 o                         
  -1   2   6       5009.90       6350.66        60.72 o                         
   0   2   6        565.18        722.47        10.63 o                         
   1   2   6       2616.37       2846.22        40.61 o                         
   2   2   6        139.51        135.67         3.59 o                         
   3   2   6         25.26         16.80         1.93 o                         
   4   2   6         73.01         68.45         3.43 o                         
   5   2   6         30.87         22.33         3.01 o                         
   6   2   6          1.11         -0.49         1.13 o                         
   7   2   6         27.70         25.71         3.72 o                         
   8   2   6         18.03         28.52         3.98 o                         
   9   2   6          1.63         -1.48         1.69 o                         
  -9   3   6          4.13          4.88         2.02 o                         
  -8   3   6          3.04          3.55         2.23 o                         
  -7   3   6          1.68          0.35         1.31 o                         
  -6   3   6          6.52          7.32         1.25 o                         
  -5   3   6         30.88         26.03         2.03 o                         
  -4   3   6          1.12          1.11         0.60 o                         
  -3   3   6        112.33        127.34         3.02 o                         
  -2   3   6        183.78        240.92         3.80 o                         
  -1   3   6        485.79        549.15         7.60 o                         
   0   3   6         46.60         70.02         2.86 o                         
   1   3   6         27.18         23.95         1.91 o                         
   2   3   6         98.05        101.04         3.05 o                         
   3   3   6          0.02          0.59         0.70 o                         
   4   3   6         54.04         54.76         3.52 o                         
   5   3   6         60.78         59.22         3.28 o                         
   6   3   6         19.44         22.00         2.33 o                         
   7   3   6          1.30          2.32         1.35 o                         
   8   3   6         24.73         24.68         4.19 o                         
   9   3   6          0.18         -0.13         1.85 o                         
  -9   4   6         13.62         17.18         3.76 o                         
  -8   4   6        114.12         99.92        10.58 o                         
  -7   4   6         73.27         62.32         5.33 o                         
  -6   4   6          7.63          7.03         1.96 o                         
  -5   4   6        162.01        149.16         5.25 o                         
  -4   4   6         51.22         55.38         2.99 o                         
  -3   4   6          1.04          0.12         0.56 o                         
  -2   4   6        132.47        126.52         3.54 o                         
  -1   4   6          0.18          0.46         0.44 o                         
   0   4   6         16.84         19.11         1.31 o                         
   1   4   6         26.68         35.68         1.91 o                         
   2   4   6        118.98        111.46         2.97 o                         
   3   4   6          2.16          0.88         0.62 o                         
   4   4   6         48.12         46.99         3.91 o                         
   5   4   6        358.05        385.99         8.54 o                         
   6   4   6         26.97         27.31         2.67 o                         
   7   4   6        140.66        155.97         6.32 o                         
   8   4   6         37.21         31.89         3.61 o                         
  -9   5   6        126.74          1.40         2.73 o                         
  -8   5   6         12.26         11.65         4.59 o                         
  -7   5   6        189.93        244.45         9.95 o                         
  -6   5   6         94.95        108.41        10.78 o                         
  -5   5   6          0.27          1.10         1.18 o                         
  -4   5   6         33.44         32.31         3.55 o                         
  -3   5   6         24.22         22.12         3.73 o                         
  -2   5   6          1.89          2.61         1.60 o                         
  -1   5   6         63.61         60.12         3.04 o                         
   0   5   6          2.37          2.93         0.86 o                         
   1   5   6        161.98        152.65         3.66 o                         
   2   5   6          1.61          0.39         0.68 o                         
   3   5   6         40.04         38.17         3.06 o                         
   4   5   6         10.63          8.81         1.24 o                         
   5   5   6        140.55        161.43         4.70 o                         
   6   5   6          0.12          0.36         0.89 o                         
   7   5   6        299.11        388.82         8.68 o                         
   8   5   6         20.06          1.81         1.43 o                         
  -8   6   6          5.70          1.72         3.00 o                         
  -7   6   6         26.21         20.81         4.89 o                         
  -6   6   6          0.09         -1.08         1.13 o                         
  -5   6   6          0.35          2.42         1.37 o                         
  -4   6   6          8.21          6.76         1.88 o                         
  -3   6   6          8.66          5.58         1.93 o                         
  -2   6   6         92.69         94.83         5.55 o                         
  -1   6   6       1014.09       1099.22        23.19 o                         
   0   6   6         91.24         93.26         3.53 o                         
   1   6   6        535.75        578.92        15.46 o                         
   2   6   6         74.77         81.04         2.84 o                         
   3   6   6         10.99         10.71         1.48 o                         
   4   6   6         38.32         34.63         2.36 o                         
   5   6   6         77.74         85.50         3.53 o                         
   6   6   6          2.28          3.67         1.39 o                         
   7   6   6         17.66         16.94         2.41 o                         
  -7   7   6          0.06          1.84         2.20 o                         
  -6   7   6          0.40          1.49         1.81 o                         
  -5   7   6         11.80         10.80         2.77 o                         
  -4   7   6         21.76         27.84         3.88 o                         
  -3   7   6          0.05         -0.22         1.32 o                         
  -2   7   6        507.18        599.26        16.92 o                         
  -1   7   6         20.03         22.73         2.82 o                         
   0   7   6       1176.38       1362.52        24.17 o                         
   1   7   6         15.46         22.02         3.29 o                         
   2   7   6         62.85         64.53         4.58 o                         
   3   7   6         53.99         57.04         4.03 o                         
   4   7   6          7.21          5.67         1.38 o                         
   5   7   6         16.48         17.28         2.28 o                         
   6   7   6         33.21         37.52         3.58 o                         
  -6   8   6         16.69         18.73         3.67 o                         
  -5   8   6         35.67         45.59         5.14 o                         
  -4   8   6          2.49          1.39         1.93 o                         
  -3   8   6         37.95         44.90         9.22 o                         
  -2   8   6          4.02          3.95         1.96 o                         
  -1   8   6          1.45          2.35         1.69 o                         
   0   8   6         12.47         12.06         2.73 o                         
   1   8   6          0.22          0.04         1.28 o                         
   2   8   6         14.19         13.47         2.99 o                         
   3   8   6          4.60          3.36         1.93 o                         
   4   8   6         24.09         24.34         4.16 o                         
   5   8   6          3.43          4.27         2.34 o                         
  -5   9   6          2.65          4.64         2.80 o                         
  -4   9   6          0.37          3.71         2.02 o                         
  -3   9   6          6.75          9.60         2.60 o                         
  -2   9   6          0.01         -0.59         1.33 o                         
  -1   9   6          4.92          6.47         2.12 o                         
   0   9   6          1.87          0.91         1.60 o                         
   1   9   6         10.27         12.48         3.13 o                         
   2   9   6          3.72          4.82         2.14 o                         
   3   9   6          3.60          4.65         2.40 o                         
   4   9   6         10.22         31.36         7.06 o                         
  -3  10   6         14.65         15.54         3.61 o                         
  -2  10   6          6.72          9.99         4.13 o                         
  -1  10   6         63.71        120.56        11.18 o                         
   0  10   6         13.13         18.84         5.79 o                         
   1  10   6         12.20         -0.73         2.60 o                         
   2  10   6          2.51          3.06         2.20 o                         
  -9   1   7          6.14          8.44         3.69 o                         
  -8   1   7        310.30        379.30        10.03 o                         
  -7   1   7          6.53         11.58         2.45 o                         
  -6   1   7        227.56        204.33         5.44 o                         
  -5   1   7        130.69        131.30         4.10 o                         
  -4   1   7        130.12        143.55         3.39 o                         
  -3   1   7         45.80         52.24         1.87 o                         
  -2   1   7         86.99         82.07         2.30 o                         
  -1   1   7        194.19        219.68         4.14 o                         
   0   1   7         77.81         87.12         2.46 o                         
   1   1   7        470.00        518.07         8.65 o                         
   2   1   7          2.67          2.97         0.89 o                         
   3   1   7        290.45        308.20         7.76 o                         
   4   1   7          2.02          1.59         1.19 o                         
   5   1   7          1.95          3.99         1.60 o                         
   6   1   7        126.40        132.17        15.68 o                         
   7   1   7          0.44          0.22         1.26 o                         
   8   1   7        385.12        426.82        14.57 o                         
   9   1   7         26.41         23.01         4.10 o                         
  -9   2   7          1.24          3.52         1.98 o                         
  -8   2   7         11.14         11.98         2.81 o                         
  -7   2   7          1.40          4.13         1.21 o                         
  -6   2   7         35.35         21.96         2.44 o                         
  -5   2   7         27.72         32.75         2.09 o                         
  -4   2   7          6.85          4.66         0.85 o                         
  -3   2   7         43.05         51.76         1.95 o                         
  -2   2   7          8.51          8.89         0.95 o                         
  -1   2   7          0.03          3.76         0.57 o                         
   0   2   7       2993.43       3426.19        41.72 o                         
   1   2   7         12.22         10.34         1.19 o                         
   2   2   7        738.53        840.98        14.15 o                         
   3   2   7         20.01         22.63         2.27 o                         
   4   2   7         55.44         44.93         3.21 o                         
   5   2   7          2.67          2.55         1.39 o                         
   6   2   7         39.07         38.87         4.30 o                         
   7   2   7         30.59         28.64         9.05 o                         
   8   2   7         40.00         41.25         5.06 o                         
  -9   3   7          6.92          8.58         2.56 o                         
  -8   3   7         25.19         25.39         3.79 o                         
  -7   3   7          0.56          0.37         1.31 o                         
  -6   3   7         67.78         66.35         4.51 o                         
  -5   3   7         37.56         36.51         2.37 o                         
  -4   3   7         20.11         25.73         1.99 o                         
  -3   3   7         78.82        104.63         3.55 o                         
  -2   3   7          0.04          0.06         0.43 o                         
  -1   3   7          5.29          8.96         0.89 o                         
   0   3   7          1.54          0.65         0.44 o                         
   1   3   7        243.46        276.06         5.72 o                         
   2   3   7         72.89         75.46         2.79 o                         
   3   3   7        195.39        186.82         5.90 o                         
   4   3   7         29.32         33.81         2.97 o                         
   5   3   7         17.56         16.42         2.30 o                         
   6   3   7         67.57         73.33         5.29 o                         
   7   3   7         33.37         27.74         3.99 o                         
   8   3   7          8.23         10.44         2.82 o                         
  -9   4   7         46.92         59.32         8.32 o                         
  -8   4   7          8.43         10.97         2.73 o                         
  -7   4   7        110.52        124.90         7.29 o                         
  -6   4   7          1.77          0.92         1.07 o                         
  -5   4   7         35.28         21.13         2.02 o                         
  -4   4   7         22.72         32.16         2.30 o                         
  -3   4   7         21.99         28.99         2.18 o                         
  -2   4   7         12.52          9.57         1.56 o                         
  -1   4   7          7.31          4.70         0.94 o                         
   0   4   7         89.66        105.03         2.84 o                         
   1   4   7         25.89         19.75         1.44 o                         
   2   4   7         21.44         21.14         1.69 o                         
   3   4   7         31.90         35.95         2.88 o                         
   4   4   7         18.52         18.11         2.32 o                         
   5   4   7         14.86         13.65         2.12 o                         
   6   4   7          1.13          2.38         1.42 o                         
   7   4   7        139.23        158.20         8.12 o                         
   8   4   7         19.79          9.18        10.55 o                         
  -8   5   7          5.96         13.44         3.22 o                         
  -7   5   7         55.01         59.76         5.95 o                         
  -6   5   7          4.92          4.57         1.48 o                         
  -5   5   7          0.01         -0.54         0.95 o                         
  -4   5   7          4.95          3.68         1.30 o                         
  -3   5   7         35.40         29.80         2.82 o                         
  -2   5   7         26.84         26.61         2.64 o                         
  -1   5   7         49.34         49.51         7.46 o                         
   0   5   7         11.34          9.51         1.36 o                         
   1   5   7         74.61         80.17         2.64 o                         
   2   5   7         25.62         19.84         3.28 o                         
   3   5   7          1.02          0.51         0.80 o                         
   4   5   7         17.62         18.70         2.09 o                         
   5   5   7          4.45          2.51         1.17 o                         
   6   5   7         15.66         18.22         2.18 o                         
   7   5   7          0.17         -1.26         1.20 o                         
  -8   6   7          5.91          3.00         2.26 o                         
  -7   6   7          5.99          5.88         2.24 o                         
  -6   6   7         10.74          6.28         2.13 o                         
  -5   6   7         23.53         21.39         3.31 o                         
  -4   6   7         95.82         90.05         5.66 o                         
  -3   6   7          0.04          1.60         0.99 o                         
  -2   6   7        200.56        241.85         7.56 o                         
  -1   6   7        645.55        667.25        17.49 o                         
   0   6   7       1925.67       2405.61        32.18 o                         
   1   6   7        313.98        364.54        10.34 o                         
   2   6   7        784.35        894.37        21.73 o                         
   3   6   7          2.44          2.21         1.74 o                         
   4   6   7          8.85          7.50         1.29 o                         
   5   6   7          6.93          5.94         1.36 o                         
   6   6   7         61.32         61.67         3.58 o                         
   7   6   7         15.58          7.92         5.87 o                         
  -7   7   7          0.12          1.12         1.74 o                         
  -6   7   7         32.27         33.62         4.64 o                         
  -5   7   7          8.92          6.94         2.24 o                         
  -4   7   7          3.75          2.96         1.61 o                         
  -3   7   7          0.01         -1.26         1.14 o                         
  -2   7   7         45.07         44.89         3.76 o                         
  -1   7   7        409.59        484.57        11.65 o                         
   0   7   7        193.90        222.26         9.26 o                         
   1   7   7       1377.05       1625.79        28.10 o                         
   2   7   7        248.32        284.63         8.69 o                         
   3   7   7         76.07         75.53         5.36 o                         
   4   7   7          6.55          6.31         1.76 o                         
   5   7   7         29.90         34.72         3.14 o                         
   6   7   7         17.71         22.38         3.10 o                         
  -6   8   7         37.65         37.12         5.01 o                         
  -5   8   7          0.35          1.82         1.96 o                         
  -4   8   7          2.38          4.81         2.16 o                         
  -3   8   7          0.15          0.08         1.61 o                         
  -2   8   7         18.23         22.72         3.77 o                         
  -1   8   7         75.46         69.98        10.62 o                         
   0   8   7         66.97         64.08         5.52 o                         
   1   8   7          8.16          8.18         1.81 o                         
   2   8   7         52.56         64.09         4.52 o                         
   3   8   7         32.03         30.64         4.40 o                         
   4   8   7          1.92          2.40         1.98 o                         
   5   8   7         29.34         38.61         7.52 o                         
  -5   9   7          0.49         -0.67         1.89 o                         
  -4   9   7          2.29          5.10         2.25 o                         
  -3   9   7          7.34         13.12         3.19 o                         
  -2   9   7          0.80          2.88         2.03 o                         
  -1   9   7          2.54          0.71         3.06 o                         
   0   9   7         26.88         26.85         7.62 o                         
   1   9   7         62.65         71.30         9.32 o                         
   2   9   7          0.89          1.69         1.95 o                         
   3   9   7         10.17          4.34         4.53 o                         
   4   9   7         10.97          2.50         3.79 o                         
  -2  10   7          1.23         -0.72         3.20 o                         
  -1  10   7         12.96         24.83         6.66 o                         
   0  10   7         37.31         42.67         8.45 o                         
   1  10   7          0.25         -0.67         3.26 o                         
  -9   0   8          0.07         -0.93         1.86 o                         
  -8   0   8        496.16        616.65        24.03 o                         
  -7   0   8         13.49         13.47         2.56 o                         
  -6   0   8       3699.53       4665.25       114.57 o                         
  -5   0   8         15.51         18.64         3.79 o                         
  -3   0   8          6.67          2.59         1.07 o                         
  -2   0   8        231.06        216.52         4.98 o                         
  -1   0   8         71.23         77.98         2.83 o                         
   0   0   8        126.07        106.79         3.59 o                         
   1   0   8       1543.05       1781.73        33.37 o                         
   2   0   8         30.99         18.11         3.46 o                         
   3   0   8        968.07       1086.44        32.82 o                         
   4   0   8          7.99          6.06         2.33 o                         
   5   0   8         22.70         19.77         4.33 o                         
   6   0   8          6.33          5.73         2.66 o                         
   7   0   8          7.27          5.73         2.86 o                         
   8   0   8        606.12        709.32        29.09 o                         
  -9   1   8          9.53          9.67         2.85 o                         
  -8   1   8         11.61         12.02         2.04 o                         
  -7   1   8        101.48        116.10         5.06 o                         
  -6   1   8          2.21          2.62         1.00 o                         
  -5   1   8         93.18         82.47         3.32 o                         
  -4   1   8        498.71        519.10         9.43 o                         
  -3   1   8         65.42         48.35         1.90 o                         
  -2   1   8         10.85          4.98         0.77 o                         
  -1   1   8        116.94        108.41         4.96 o                         
   0   1   8          7.34         10.43         1.10 o                         
   1   1   8        352.31        370.74         7.11 o                         
   2   1   8        406.93        432.76         9.52 o                         
   3   1   8         43.71         35.21         3.46 o                         
   4   1   8         29.09         21.54         3.00 o                         
   5   1   8          1.38         -0.19         1.17 o                         
   6   1   8          0.09         -0.63         1.29 o                         
   7   1   8         14.20         11.52         2.78 o                         
   8   1   8        268.96        298.01        12.12 o                         
  -9   2   8          8.86          8.54         2.83 o                         
  -8   2   8          1.61          0.39         1.54 o                         
  -7   2   8         11.47          8.33         1.69 o                         
  -6   2   8         21.60         23.96         2.61 o                         
  -5   2   8         15.83         20.82         2.38 o                         
  -4   2   8         30.52         37.84         2.54 o                         
  -3   2   8          4.06          2.38         0.61 o                         
  -2   2   8         15.36         15.63         1.30 o                         
  -1   2   8          0.18          0.71         0.40 o                         
   0   2   8          2.36          2.02         0.70 o                         
   1   2   8        672.43        831.85        14.97 o                         
   2   2   8        168.35        211.96         5.20 o                         
   3   2   8        733.42        773.76        15.09 o                         
   4   2   8        152.69        158.65         5.80 o                         
   5   2   8         59.86         54.84         4.75 o                         
   6   2   8         27.03         40.57         4.51 o                         
   7   2   8          0.21          1.19         1.93 o                         
   8   2   8         75.71         75.89         9.59 o                         
  -9   3   8          6.92          7.32         2.50 o                         
  -8   3   8          0.03          0.92         1.69 o                         
  -7   3   8          3.11          2.00         1.66 o                         
  -6   3   8          1.96          2.33         1.18 o                         
  -5   3   8         33.87         43.11         4.82 o                         
  -4   3   8         14.16         15.83         1.69 o                         
  -3   3   8          4.70          3.75         0.96 o                         
  -2   3   8        109.64        124.54         3.28 o                         
  -1   3   8        228.42        233.32         5.19 o                         
   0   3   8         11.16         18.95         1.52 o                         
   1   3   8        458.81        505.73         8.94 o                         
   2   3   8         30.26         42.53         2.35 o                         
   3   3   8          1.94          1.81         0.92 o                         
   4   3   8         25.56         29.47         2.94 o                         
   5   3   8         34.48         31.31         3.18 o                         
   6   3   8         25.09         39.03         5.92 o                         
   7   3   8          4.92          2.78         2.06 o                         
   8   3   8          1.05          2.34         1.93 o                         
  -8   4   8          2.00          4.12         2.11 o                         
  -7   4   8         55.96         62.00        16.74 o                         
  -6   4   8         70.62         73.22        10.05 o                         
  -5   4   8          1.11          0.24         0.84 o                         
  -4   4   8         38.95         35.12         2.53 o                         
  -3   4   8        170.94        168.18         4.97 o                         
  -2   4   8          0.24          0.46         0.79 o                         
  -1   4   8          0.01         -0.25         0.72 o                         
   0   4   8         12.63         11.14         1.17 o                         
   1   4   8         14.46         12.91         1.25 o                         
   2   4   8         61.14         59.63         2.89 o                         
   3   4   8          2.19          0.98         1.01 o                         
   4   4   8          0.07          0.48         0.91 o                         
   5   4   8         30.98         36.04         3.50 o                         
   6   4   8         23.17         20.51         2.96 o                         
   7   4   8         40.17         42.35         5.05 o                         
  -8   5   8          0.01         -0.50         1.55 o                         
  -7   5   8        180.30        203.73         9.79 o                         
  -6   5   8         12.55         12.33         2.90 o                         
  -5   5   8        277.53        283.23         7.74 o                         
  -4   5   8         84.54         89.40         4.46 o                         
  -3   5   8         32.87         35.14         3.18 o                         
  -2   5   8         22.68         26.21         2.75 o                         
  -1   5   8          6.35          4.40         1.38 o                         
   0   5   8         26.69         28.51         2.61 o                         
   1   5   8        130.51        130.73         4.30 o                         
   2   5   8          8.43         10.72         1.54 o                         
   3   5   8          6.35          3.21         1.95 o                         
   4   5   8         11.81         12.86         1.79 o                         
   5   5   8          3.23          2.73         1.24 o                         
   6   5   8          2.42          1.77         1.27 o                         
   7   5   8          7.14          5.62         2.20 o                         
  -7   6   8          5.27          5.09         2.35 o                         
  -6   6   8         10.84         14.26         3.66 o                         
  -5   6   8         47.22         41.98         5.36 o                         
  -4   6   8         26.34         33.69         3.64 o                         
  -3   6   8         35.86         33.36         3.27 o                         
  -2   6   8         98.17        105.84         5.28 o                         
  -1   6   8         16.21         11.76         2.85 o                         
   0   6   8        213.65        227.44         7.09 o                         
   1   6   8        558.46        668.41        14.36 o                         
   2   6   8         53.57         50.28         4.73 o                         
   3   6   8        402.53        504.10        10.37 o                         
   4   6   8        162.42        181.22         7.11 o                         
   5   6   8         26.80         25.03         2.72 o                         
   6   6   8          0.26         -1.04         1.08 o                         
  -7   7   8          1.89          2.13         1.75 o                         
  -6   7   8         14.26         11.60         3.42 o                         
  -5   7   8          4.65          4.65         2.70 o                         
  -4   7   8         15.85         13.73         2.34 o                         
  -3   7   8          4.40          4.78         1.60 o                         
  -2   7   8         35.90         40.61         3.66 o                         
  -1   7   8         17.50         20.64         2.71 o                         
   0   7   8        148.29        158.21         7.88 o                         
   1   7   8          5.75          3.95         1.76 o                         
   2   7   8        761.73        915.79        23.20 o                         
   3   7   8         56.02         64.65         4.57 o                         
   4   7   8        112.73        118.00         5.78 o                         
   5   7   8          1.63          2.39         2.53 o                         
   6   7   8         13.93         20.87         3.74 o                         
  -5   8   8         19.72         24.75         3.46 o                         
  -4   8   8         25.84         29.29         3.61 o                         
  -3   8   8          6.98         10.56         3.04 o                         
  -2   8   8         50.54         49.86         4.20 o                         
  -1   8   8          4.73          8.95         2.47 o                         
   0   8   8          0.01         -0.73         1.36 o                         
   1   8   8          2.48          7.23         2.12 o                         
   2   8   8          5.25          6.29         3.02 o                         
   3   8   8          7.06          7.81         2.54 o                         
   4   8   8          6.29          6.96         2.66 o                         
  -4   9   8          1.05          3.94         1.92 o                         
  -3   9   8          1.91          1.37         1.50 o                         
  -2   9   8          2.41          6.21         4.09 o                         
  -1   9   8          2.41          2.14         3.10 o                         
   0   9   8         17.13         23.00         3.85 o                         
   1   9   8          0.84          0.96         1.59 o                         
   2   9   8          8.18         13.58         4.99 o                         
   3   9   8         13.64         17.11         4.83 o                         
  -9   1   9         14.05         18.04         4.73 o                         
  -8   1   9          0.14         -0.19         1.10 o                         
  -7   1   9          3.31          1.58         1.17 o                         
  -6   1   9        326.00        364.28         9.64 o                         
  -5   1   9          8.07          8.43         1.45 o                         
  -4   1   9        456.14        438.01        12.26 o                         
  -3   1   9          0.04         -0.41         0.67 o                         
  -2   1   9        104.47        118.68         3.12 o                         
  -1   1   9        117.66        114.82         3.55 o                         
   0   1   9        134.26        118.16         3.26 o                         
   1   1   9        290.08        309.44         6.59 o                         
   2   1   9         85.23         97.60         4.11 o                         
   3   1   9         98.32         97.09         6.32 o                         
   4   1   9         90.50         93.39         8.42 o                         
   5   1   9         33.50         32.88         4.04 o                         
   6   1   9         87.15         87.88         5.95 o                         
   7   1   9          0.41          0.84         1.79 o                         
   8   1   9          1.58          1.00         2.08 o                         
  -9   2   9          0.26          3.26         2.03 o                         
  -8   2   9          3.83          5.53         2.09 o                         
  -7   2   9          2.66          1.65         1.29 o                         
  -6   2   9         24.75         19.32         2.49 o                         
  -5   2   9         48.68         51.80         3.62 o                         
  -4   2   9         18.32         17.85         2.31 o                         
  -3   2   9        116.52        127.01         3.99 o                         
  -2   2   9          9.37         10.35         1.16 o                         
  -1   2   9         10.98          9.17         1.35 o                         
   0   2   9          0.84          1.07         0.68 o                         
   1   2   9         32.12         38.40         2.74 o                         
   2   2   9        994.08       1124.56        16.83 o                         
   3   2   9        134.42        134.86         5.23 o                         
   4   2   9        543.72        632.68        13.96 o                         
   5   2   9         21.92         22.74         3.41 o                         
   6   2   9         18.24         14.59         3.04 o                         
   7   2   9          1.23          0.48         1.73 o                         
   8   2   9          0.71         -2.13         1.50 o                         
  -9   3   9          7.67         15.55         3.43 o                         
  -8   3   9          2.16          2.04         1.87 o                         
  -7   3   9          0.08          0.34         1.05 o                         
  -6   3   9          2.82          4.30         1.35 o                         
  -5   3   9          5.56          3.95         1.34 o                         
  -4   3   9         74.22         68.76         4.39 o                         
  -3   3   9          4.71          4.40         1.00 o                         
  -2   3   9          0.04          1.00         0.75 o                         
  -1   3   9          0.84          0.11         0.56 o                         
   0   3   9         32.02         33.41         2.35 o                         
   1   3   9          2.29          2.63         0.83 o                         
   2   3   9         48.09         42.98         2.57 o                         
   3   3   9         24.59         29.37         2.90 o                         
   4   3   9         75.66         81.64         4.29 o                         
   5   3   9         48.73         46.64         3.97 o                         
   6   3   9         25.36         24.51         3.86 o                         
   7   3   9         17.82         20.41         5.63 o                         
  -8   4   9          2.28          2.83         2.25 o                         
  -7   4   9        125.96        149.22         8.23 o                         
  -6   4   9          0.19          1.37         1.02 o                         
  -5   4   9        374.00        399.11        10.45 o                         
  -4   4   9          3.69          4.17         1.16 o                         
  -3   4   9        134.05        105.03         4.28 o                         
  -2   4   9          0.90          3.41         1.28 o                         
  -1   4   9          9.87         12.27         1.83 o                         
   0   4   9         29.21         31.62         2.75 o                         
   1   4   9         24.94         22.33         1.87 o                         
   2   4   9        113.61        125.22         4.27 o                         
   3   4   9         37.06         36.41         3.55 o                         
   4   4   9         47.47         48.48         3.81 o                         
   5   4   9          0.51          0.13         1.05 o                         
   6   4   9          6.47          8.79         2.08 o                         
   7   4   9          2.87          2.61         2.04 o                         
  -8   5   9         42.66         54.79         8.45 o                         
  -7   5   9          0.62          2.26         1.95 o                         
  -6   5   9         66.53         80.98         6.65 o                         
  -5   5   9         36.24         39.24         3.56 o                         
  -4   5   9         89.42         98.50         5.00 o                         
  -3   5   9          3.92          3.43         1.28 o                         
  -2   5   9         45.85         39.86         3.33 o                         
  -1   5   9         14.48         10.66         1.83 o                         
   0   5   9        110.88        114.29         4.77 o                         
   1   5   9          9.14          5.39         1.93 o                         
   2   5   9         73.81         78.23         3.38 o                         
   3   5   9         38.74         39.30         3.50 o                         
   4   5   9          1.18          0.88         0.96 o                         
   5   5   9         10.61          8.17         1.68 o                         
   6   5   9          0.86          1.29         1.23 o                         
  -7   6   9          1.94         -1.82         1.59 o                         
  -6   6   9         17.95         21.98         3.98 o                         
  -5   6   9          0.36          0.79         1.85 o                         
  -4   6   9          0.58          0.04         1.28 o                         
  -3   6   9          8.94         11.25         2.13 o                         
  -2   6   9         78.17         79.91         4.44 o                         
  -1   6   9         25.98         23.27         3.50 o                         
   0   6   9         21.40         19.22         3.59 o                         
   1   6   9        252.87        275.65        19.94 o                         
   2   6   9        656.60        803.20        16.86 o                         
   3   6   9        382.33        411.40        11.08 o                         
   4   6   9        391.53        448.00        12.20 o                         
   5   6   9         12.63         13.33         2.13 o                         
   6   6   9         20.89         21.65         2.79 o                         
  -6   7   9          3.91          3.65         3.69 o                         
  -5   7   9          5.20          5.17         2.32 o                         
  -4   7   9          3.85          2.38         1.42 o                         
  -3   7   9          7.28          7.22         1.81 o                         
  -2   7   9          7.00          5.93         1.65 o                         
  -1   7   9          2.81          2.33         1.35 o                         
   0   7   9          3.98          2.84         1.68 o                         
   1   7   9         51.72         50.80         5.22 o                         
   2   7   9         61.62         57.17         5.48 o                         
   3   7   9        519.33        627.00        14.99 o                         
   4   7   9        129.79        133.44         6.35 o                         
   5   7   9         69.22         74.92         5.44 o                         
  -5   8   9          2.88          6.27         2.07 o                         
  -4   8   9         43.63         48.10         4.52 o                         
  -3   8   9          0.47          0.90         1.43 o                         
  -2   8   9         49.69         50.30         6.56 o                         
  -1   8   9          0.36         -0.34         1.80 o                         
   0   8   9          1.76         -0.36         4.33 o                         
   1   8   9        113.62        116.80         7.21 o                         
   2   8   9         19.26         17.93         4.46 o                         
   3   8   9          3.35          7.46         2.40 o                         
   4   8   9         25.08         24.38         4.21 o                         
  -3   9   9          2.93          5.08         2.52 o                         
  -2   9   9          9.29         12.33         2.97 o                         
  -1   9   9          1.06         -0.01         1.65 o                         
   0   9   9          2.13          4.19         2.13 o                         
   1   9   9          2.27          1.97         1.75 o                         
   2   9   9          1.60         -2.13         3.06 o                         
  -9   0  10          3.92         13.11         4.13 o                         
  -8   0  10          2.23          1.40         2.20 o                         
  -7   0  10         17.61         14.31         3.86 o                         
  -6   0  10        439.15        530.56        15.20 o                         
  -5   0  10        123.61         60.71         6.46 o                         
  -3   0  10        306.11        371.34        10.96 o                         
  -2   0  10       3245.32       3516.64        61.81 o                         
  -1   0  10         74.25         62.73         8.45 o                         
   0   0  10         85.01         89.04         4.80 o                         
   1   0  10         11.76         12.68         2.31 o                         
   2   0  10         39.82         33.55         5.19 o                         
   3   0  10        161.78        190.19        11.32 o                         
   4   0  10         23.46         20.24         4.53 o                         
   5   0  10        357.50        448.16        20.04 o                         
   6   0  10         24.93         20.04         4.93 o                         
   7   0  10         28.42         32.95         6.79 o                         
  -9   1  10         17.80         29.56         6.39 o                         
  -8   1  10         26.08         29.69         3.33 o                         
  -7   1  10          7.88          8.67         1.98 o                         
  -6   1  10         29.58         31.68         3.23 o                         
  -5   1  10        138.31        159.52         5.04 o                         
  -4   1  10         99.20        123.26         4.25 o                         
  -3   1  10         72.81         65.67         3.00 o                         
  -2   1  10        157.05        150.37         4.49 o                         
  -1   1  10         16.26         10.91         1.37 o                         
   0   1  10          0.74         -0.13         0.88 o                         
   1   1  10         70.88         66.54         2.89 o                         
   2   1  10         17.54         18.04         2.49 o                         
   3   1  10        264.41        289.76        10.18 o                         
   4   1  10        160.47        161.78         7.56 o                         
   5   1  10          4.21          3.69         1.92 o                         
   6   1  10          0.32         -0.32         1.57 o                         
   7   1  10          0.89          0.18         1.82 o                         
  -8   2  10          9.12          9.65         2.66 o                         
  -7   2  10          2.06          0.91         1.30 o                         
  -6   2  10          5.61          4.05         1.48 o                         
  -5   2  10          2.89          1.28         1.93 o                         
  -4   2  10          1.01          0.81         1.00 o                         
  -3   2  10          1.98          1.88         0.85 o                         
  -2   2  10         14.47         19.73         1.88 o                         
  -1   2  10         16.58         15.81         1.46 o                         
   0   2  10          1.72          2.22         0.79 o                         
   1   2  10          4.65          5.45         1.07 o                         
   2   2  10         55.58         57.84         2.98 o                         
   3   2  10        128.19        142.47         5.59 o                         
   4   2  10          0.75         -0.81         1.11 o                         
   5   2  10        176.63        157.11         7.87 o                         
   6   2  10         55.97         66.39         6.05 o                         
   7   2  10         20.35         16.40         3.52 o                         
  -8   3  10         14.68         33.50         6.49 o                         
  -7   3  10          5.40          5.60         1.79 o                         
  -6   3  10          2.38          2.24         1.28 o                         
  -5   3  10          0.07          1.76         1.16 o                         
  -4   3  10          0.11         -0.68         0.90 o                         
  -3   3  10         29.82         48.06         4.33 o                         
  -2   3  10         54.93         44.86         2.72 o                         
  -1   3  10          3.96          3.87         1.01 o                         
   0   3  10        234.21        235.82         5.74 o                         
   1   3  10          8.21          4.78         1.13 o                         
   2   3  10          1.95          0.32         0.71 o                         
   3   3  10        156.84        176.16         6.41 o                         
   4   3  10         53.01         52.98         5.15 o                         
   5   3  10          9.76          5.76         1.74 o                         
   6   3  10          5.21          0.35         1.74 o                         
   7   3  10         14.59          3.43         4.23 o                         
  -8   4  10          3.06          3.09         1.98 o                         
  -7   4  10         13.55         15.75         3.26 o                         
  -6   4  10          2.31          5.27         1.69 o                         
  -5   4  10         48.19         46.31         3.82 o                         
  -4   4  10         32.93         28.38         3.12 o                         
  -3   4  10          8.55         11.03         1.70 o                         
  -2   4  10          0.48          0.50         0.98 o                         
  -1   4  10         55.95         52.32         3.80 o                         
   0   4  10         19.20         22.96         3.15 o                         
   1   4  10         15.15         17.95         2.03 o                         
   2   4  10          0.56         -0.62         0.81 o                         
   3   4  10          3.47          3.88         1.56 o                         
   4   4  10          6.27          5.51         1.54 o                         
   5   4  10          6.81          7.68         1.98 o                         
   6   4  10          5.77          2.90         1.81 o                         
  -7   5  10          0.09          4.77         2.25 o                         
  -6   5  10          1.62          2.66         2.02 o                         
  -5   5  10        157.58        127.02         5.78 o                         
  -4   5  10          6.10          3.01         2.05 o                         
  -3   5  10        516.78        558.86        13.27 o                         
  -2   5  10         15.05         18.51         2.45 o                         
  -1   5  10          7.50          4.62         1.40 o                         
   0   5  10          2.30          2.07         1.09 o                         
   1   5  10          1.45          1.70         1.37 o                         
   2   5  10         54.16         61.98         6.39 o                         
   3   5  10        127.12        122.32        16.33 o                         
   4   5  10          3.46          1.63         1.17 o                         
   5   5  10         44.80         51.87         3.88 o                         
   6   5  10          1.99          3.13         1.42 o                         
  -6   6  10          0.40          1.65         2.73 o                         
  -5   6  10         25.11         32.61         4.82 o                         
  -4   6  10         15.18         14.50         2.51 o                         
  -3   6  10         29.55         29.86         3.51 o                         
  -2   6  10          3.28          3.49         1.59 o                         
  -1   6  10        137.74        148.95        19.87 o                         
   0   6  10          7.91          7.37         2.13 o                         
   1   6  10         51.41         47.98         4.87 o                         
   2   6  10         89.30         86.99         6.19 o                         
   3   6  10        244.35        276.48        11.26 o                         
   4   6  10         12.15         11.81         3.57 o                         
   5   6  10        134.15        159.89         6.04 o                         
  -6   7  10          3.79          2.83         3.49 o                         
  -5   7  10          9.87          7.25         6.59 o                         
  -4   7  10          0.02         -1.79         1.19 o                         
  -3   7  10          0.24         -1.83         1.26 o                         
  -2   7  10         39.61         46.65         5.87 o                         
  -1   7  10          0.89          2.55         1.90 o                         
   0   7  10          1.21          2.77         2.00 o                         
   1   7  10         22.80         15.47         3.79 o                         
   2   7  10         56.06         58.81         5.78 o                         
   3   7  10          1.88          2.68         1.71 o                         
   4   7  10        322.36        380.96        11.57 o                         
  -4   8  10        262.83        332.64        10.80 o                         
  -3   8  10         20.91         20.98         3.08 o                         
  -2   8  10        120.98        151.52         8.71 o                         
  -1   8  10          1.22          3.37         1.90 o                         
   0   8  10          2.63          2.40         1.93 o                         
   1   8  10          8.60          4.55         2.26 o                         
   2   8  10          5.93          5.05         3.30 o                         
   3   8  10          5.26          6.16         2.56 o                         
  -1   9  10          6.83          6.48         3.06 o                         
   0   9  10          0.16          0.87         1.84 o                         
  -8   1  11          9.31         14.02         5.16 o                         
  -7   1  11          0.45         -0.26         1.41 o                         
  -6   1  11         48.85         61.24         4.33 o                         
  -5   1  11          0.02          0.53         0.99 o                         
  -4   1  11        139.49        146.85         4.84 o                         
  -3   1  11         43.82         44.27         2.82 o                         
  -2   1  11        962.03       1026.13        15.99 o                         
  -1   1  11         16.49         19.31         2.01 o                         
   0   1  11        100.92         96.51         4.08 o                         
   1   1  11         68.07         64.21         3.98 o                         
   2   1  11          1.46          4.36         1.54 o                         
   3   1  11        175.96        173.76         7.95 o                         
   4   1  11         77.32         78.81         8.85 o                         
   5   1  11         26.42         21.70         6.69 o                         
   6   1  11         14.26         16.05         3.30 o                         
   7   1  11          1.87          2.48         1.92 o                         
  -8   2  11         14.43         22.65         3.01 o                         
  -7   2  11          0.00          0.13         1.43 o                         
  -6   2  11         28.24         33.07         6.45 o                         
  -5   2  11          2.62          3.02         1.31 o                         
  -4   2  11          0.09         -0.22         0.91 o                         
  -3   2  11         41.53         38.81         3.30 o                         
  -2   2  11         24.03         21.58         2.79 o                         
  -1   2  11         56.32         58.77         3.89 o                         
   0   2  11         21.83         18.93         2.23 o                         
   1   2  11          0.53          1.14         0.78 o                         
   2   2  11          9.28          9.32         1.52 o                         
   3   2  11         60.76         63.28         4.19 o                         
   4   2  11        169.56        177.37         8.31 o                         
   5   2  11        159.33        163.67         8.38 o                         
   6   2  11        212.36        250.90        11.02 o                         
   7   2  11         17.68          4.21         4.76 o                         
  -8   3  11         15.96         18.58         3.75 o                         
  -7   3  11          0.48         -0.71         1.10 o                         
  -6   3  11          5.11          3.29         1.47 o                         
  -5   3  11          0.26          0.71         1.12 o                         
  -4   3  11          1.82         -0.16         1.07 o                         
  -3   3  11          1.31          0.66         1.02 o                         
  -2   3  11         22.80         26.37         2.85 o                         
  -1   3  11          0.00          0.33         1.48 o                         
   0   3  11         34.29         36.67         2.54 o                         
   1   3  11         10.09          8.31         1.37 o                         
   2   3  11          0.77          1.75         0.98 o                         
   3   3  11         18.62         13.94         2.53 o                         
   4   3  11         64.71         58.81         4.44 o                         
   5   3  11          8.01          9.69         2.68 o                         
   6   3  11          1.00         -2.17         1.54 o                         
  -7   4  11          0.16         -1.05         1.76 o                         
  -6   4  11          2.87         -0.65         1.58 o                         
  -5   4  11         84.75        100.93         5.33 o                         
  -4   4  11         59.91         45.49         3.95 o                         
  -3   4  11        353.04        353.16        12.71 o                         
  -2   4  11        121.47        135.87         7.13 o                         
  -1   4  11        109.83         89.78         4.49 o                         
   0   4  11          4.63          5.09         1.65 o                         
   1   4  11          0.15         -0.47         0.83 o                         
   2   4  11          1.09          0.22         0.93 o                         
   3   4  11         40.79         42.97         4.04 o                         
   4   4  11          3.65          3.92         1.53 o                         
   5   4  11         70.26         69.94         8.50 o                         
   6   4  11          4.07          3.54         2.13 o                         
  -7   5  11          0.45         -1.90         2.30 o                         
  -6   5  11         18.88         22.79         4.00 o                         
  -5   5  11         35.75         27.30         4.50 o                         
  -4   5  11         42.55         54.16         5.76 o                         
  -3   5  11          4.31          4.49         2.09 o                         
  -2   5  11         66.67         70.51         4.38 o                         
  -1   5  11          9.82          8.67         1.84 o                         
   0   5  11        101.32        103.03         4.85 o                         
   1   5  11         10.57         10.00         2.35 o                         
   2   5  11         37.63         39.06         4.59 o                         
   3   5  11         14.83         14.78         3.36 o                         
   4   5  11        151.48        157.60         5.78 o                         
   5   5  11          2.93          0.92         1.27 o                         
  -6   6  11          1.64         -1.28         1.62 o                         
  -5   6  11          3.12          8.12         2.88 o                         
  -4   6  11          2.23          1.63         1.74 o                         
  -3   6  11          0.06          2.19         2.63 o                         
  -2   6  11          0.13          0.28         1.25 o                         
  -1   6  11          0.62          1.58         1.16 o                         
   0   6  11         34.75         43.08         4.92 o                         
   1   6  11         33.16         42.87         4.97 o                         
   2   6  11          8.45          6.70         2.32 o                         
   3   6  11         60.06         62.65        10.78 o                         
   4   6  11        311.78        350.95        14.81 o                         
  -5   7  11          1.34          1.49         3.06 o                         
  -4   7  11          0.50          4.50         2.12 o                         
  -3   7  11         53.26         63.98         4.97 o                         
  -2   7  11         13.72         17.57         2.78 o                         
  -1   7  11          2.69          2.94         1.86 o                         
   0   7  11         28.52         35.20         4.73 o                         
   1   7  11          0.02          0.36         2.06 o                         
   2   7  11          1.24          1.88         2.05 o                         
   3   7  11         27.75         29.88         4.63 o                         
  -3   8  11         10.55         10.18         2.71 o                         
  -2   8  11          1.91          0.34         2.00 o                         
  -1   8  11         14.10         11.47         2.95 o                         
   0   8  11         42.70         39.42         5.24 o                         
   1   8  11         13.21         25.23         4.17 o                         
   2   8  11          5.09          6.88         2.60 o                         
  -8   0  12          5.44          7.32         3.33 o                         
  -7   0  12         41.74         59.45         8.12 o                         
  -6   0  12          0.82          0.53         2.13 o                         
  -5   0  12         10.25          3.84         3.33 o                         
  -4   0  12         32.47         30.42         5.46 o                         
  -3   0  12        416.78        415.55        12.67 o                         
  -2   0  12       2560.76       2895.96        53.26 o                         
  -1   0  12        745.51        802.70        19.37 o                         
   0   0  12       2299.08       2527.68        47.69 o                         
   1   0  12        234.04        223.21        12.65 o                         
   2   0  12          1.38          2.86         2.20 o                         
   3   0  12         69.87         81.95         7.86 o                         
   4   0  12         16.88         13.18         4.06 o                         
   5   0  12         32.19         27.63         5.99 o                         
   6   0  12          2.71         -0.40         2.40 o                         
  -8   1  12          4.19          8.64         5.46 o                         
  -7   1  12         26.21         38.33         3.84 o                         
  -6   1  12         16.26         15.22         2.53 o                         
  -5   1  12          0.69          0.18         1.10 o                         
  -4   1  12         46.79         42.84         3.65 o                         
  -3   1  12         77.94         93.30         3.88 o                         
  -2   1  12        288.61        286.70        19.27 o                         
  -1   1  12         19.34         18.09         2.02 o                         
   0   1  12          8.51          5.81         1.31 o                         
   1   1  12          0.49          1.68         1.04 o                         
   2   1  12          5.01          3.22         1.51 o                         
   3   1  12         39.47         35.36         5.16 o                         
   4   1  12          6.00          5.18         2.00 o                         
   5   1  12         90.52         96.27        11.95 o                         
   6   1  12         68.19         73.76         9.59 o                         
  -7   2  12         16.70         26.00         5.17 o                         
  -6   2  12         13.47         15.97         2.61 o                         
  -5   2  12          3.23          2.90         1.42 o                         
  -4   2  12          9.25         15.42         2.42 o                         
  -3   2  12          8.35         11.86         2.15 o                         
  -2   2  12         25.32         30.63         3.06 o                         
  -1   2  12         56.45         63.53         3.32 o                         
   0   2  12         51.55         72.54         5.01 o                         
   1   2  12          0.01          0.38         0.77 o                         
   2   2  12          0.56          1.05         0.87 o                         
   3   2  12         26.34         26.40         3.72 o                         
   4   2  12          5.13          5.02         2.20 o                         
   5   2  12        112.05        115.85         7.15 o                         
   6   2  12          2.19          1.77         1.83 o                         
  -7   3  12         29.18         24.94         3.32 o                         
  -6   3  12          0.08         -0.79         1.11 o                         
  -5   3  12         37.21         48.35         4.15 o                         
  -4   3  12          2.00          4.65         1.52 o                         
  -3   3  12          2.06          3.13         1.41 o                         
  -2   3  12          1.65          3.42         1.75 o                         
  -1   3  12          1.74          2.83         1.58 o                         
   0   3  12          0.01          1.07         0.86 o                         
   1   3  12         31.91         25.80         2.96 o                         
   2   3  12         48.58         59.57         4.15 o                         
   3   3  12         24.42         20.50         2.66 o                         
   4   3  12          0.27          1.59         1.25 o                         
   5   3  12         47.27         54.90         5.73 o                         
   6   3  12         45.85         50.20         6.06 o                         
  -7   4  12          0.05          0.59         2.14 o                         
  -6   4  12          1.57          2.80         1.54 o                         
  -5   4  12          3.73          5.72         1.78 o                         
  -4   4  12          0.00          0.51         1.21 o                         
  -3   4  12         65.99         69.43         5.95 o                         
  -2   4  12         68.63         65.52         5.54 o                         
  -1   4  12         11.79          7.98         2.35 o                         
   0   4  12          0.42         -0.20         1.00 o                         
   1   4  12         59.48         57.70         5.19 o                         
   2   4  12         56.28         52.63         5.33 o                         
   3   4  12          1.35          0.62         1.22 o                         
   4   4  12          3.44          3.13         1.50 o                         
   5   4  12         39.56         37.83         5.38 o                         
  -6   5  12          8.93          2.73         2.14 o                         
  -5   5  12          1.33          0.65         2.10 o                         
  -4   5  12          1.96          8.66         4.99 o                         
  -3   5  12         88.33         86.79         6.89 o                         
  -2   5  12         16.11         12.03         3.01 o                         
  -1   5  12        580.31        673.00        15.11 o                         
   0   5  12         50.53         62.03         5.46 o                         
   1   5  12        122.98        135.62         9.92 o                         
   2   5  12          2.00          3.17         1.79 o                         
   3   5  12          2.98          4.58         3.40 o                         
   4   5  12         22.75         22.66         4.43 o                         
  -5   6  12         12.01          2.93         6.49 o                         
  -4   6  12          2.35          2.16         2.28 o                         
  -3   6  12         12.84         13.69         4.49 o                         
  -2   6  12         10.30         11.37         2.77 o                         
  -1   6  12          0.78          1.68         1.23 o                         
   0   6  12          0.01          1.71         1.56 o                         
   1   6  12         25.48         24.13         8.35 o                         
   2   6  12          8.33          5.87         2.36 o                         
   3   6  12          8.60          8.75         2.69 o                         
   4   6  12         11.23         14.82         3.26 o                         
  -4   7  12          2.50          4.99         2.60 o                         
  -3   7  12          2.66          3.30         2.08 o                         
  -2   7  12         21.17         25.17         3.32 o                         
  -1   7  12          0.02          2.23         1.90 o                         
   0   7  12          0.60          2.02         2.96 o                         
   1   7  12          2.37          2.07         1.94 o                         
   2   7  12          2.30          2.90         2.40 o                         
  -7   1  13         16.30         17.70         3.40 o                         
  -6   1  13          0.77          1.70         1.42 o                         
  -5   1  13         22.42         26.37         3.24 o                         
  -4   1  13         13.02         11.10         2.13 o                         
  -3   1  13         41.83         47.98         3.51 o                         
  -2   1  13         55.71         57.57         4.42 o                         
  -1   1  13         47.09         46.69         3.52 o                         
   0   1  13        556.57        615.32        11.86 o                         
   1   1  13        166.55        187.38        10.93 o                         
   2   1  13        141.88        147.79         7.61 o                         
   3   1  13         12.94         14.77         3.01 o                         
   4   1  13         18.68         19.62         3.41 o                         
   5   1  13         28.95         13.54        11.25 o                         
  -7   2  13         25.97         36.67         3.99 o                         
  -6   2  13         40.25         55.65         5.18 o                         
  -5   2  13          0.51          1.04         1.30 o                         
  -4   2  13         35.96         39.18         4.18 o                         
  -3   2  13          9.76         10.89         2.06 o                         
  -2   2  13          0.87          2.02         1.30 o                         
  -1   2  13          0.04          0.07         0.87 o                         
   0   2  13          0.57          1.41         1.08 o                         
   1   2  13         10.75         15.32         2.29 o                         
   2   2  13         13.27         13.97         2.28 o                         
   3   2  13          4.06          2.80         1.87 o                         
   4   2  13         25.72         24.51         4.69 o                         
   5   2  13          8.51          5.87         3.56 o                         
  -6   3  13          0.22          0.25         1.28 o                         
  -5   3  13          1.34          2.76         1.81 o                         
  -4   3  13          0.09          0.33         1.27 o                         
  -3   3  13         23.19         21.54         3.10 o                         
  -2   3  13          1.10          0.38         1.19 o                         
  -1   3  13         12.05         10.51         2.60 o                         
   0   3  13         34.93         42.90         4.51 o                         
   1   3  13         11.09          4.81         2.33 o                         
   2   3  13          6.55          6.48         1.62 o                         
   3   3  13          7.56         10.15         3.32 o                         
   4   3  13         15.43         21.75         3.61 o                         
   5   3  13          7.22          7.24         2.69 o                         
  -6   4  13          0.53         -0.32         1.32 o                         
  -5   4  13          3.24          1.69         1.53 o                         
  -4   4  13          0.94         -0.76         1.27 o                         
  -3   4  13          0.45          0.19         1.64 o                         
  -2   4  13         38.02         23.75         6.42 o                         
  -1   4  13         79.45         92.12         6.27 o                         
   0   4  13        135.29        144.41         9.29 o                         
   1   4  13         47.34         33.92         4.33 o                         
   2   4  13         15.57          9.88         2.63 o                         
   3   4  13          3.51         -0.88         1.38 o                         
   4   4  13         11.90         13.15         4.37 o                         
  -5   5  13          1.41         -1.81         1.85 o                         
  -4   5  13          7.25          7.85         2.75 o                         
  -3   5  13         17.82         16.71         3.58 o                         
  -2   5  13          0.56         -0.46         1.65 o                         
  -1   5  13          5.22          3.04         1.88 o                         
   0   5  13          0.02         -0.12         1.65 o                         
   1   5  13         19.59         20.33         3.66 o                         
   2   5  13         38.88         43.28         9.99 o                         
   3   5  13         25.32         21.53         3.99 o                         
  -4   6  13          4.49         -0.53         1.64 o                         
  -3   6  13          7.73         13.53         5.23 o                         
  -2   6  13         11.47         13.37         3.07 o                         
  -1   6  13         20.76         33.95         6.92 o                         
   0   6  13          2.86          7.58         2.70 o                         
   1   6  13          3.89          6.97         2.61 o                         
   2   6  13          7.22         12.17         3.15 o                         
  -2   7  13          3.75          5.79         3.59 o                         
  -1   7  13         10.39         13.65         4.79 o                         
   0   7  13         44.04         64.61         6.46 o                         
  -6   0  14          6.52          5.26         3.20 o                         
  -5   0  14         40.44         66.44         8.52 o                         
  -4   0  14          2.50          0.89         1.96 o                         
  -3   0  14         16.56         23.16         3.64 o                         
  -2   0  14          2.38          2.36         1.65 o                         
  -1   0  14         79.01         69.29         5.46 o                         
   0   0  14        690.97        800.08        20.57 o                         
   1   0  14        415.16        453.95        20.64 o                         
   2   0  14       1070.99       1346.67        44.14 o                         
   3   0  14        226.49        241.19        15.11 o                         
   4   0  14         34.63         36.15         6.72 o                         
  -6   1  14          7.39         17.28         3.35 o                         
  -5   1  14         35.95         45.45         4.15 o                         
  -4   1  14          8.62          9.35         2.22 o                         
  -3   1  14          8.73         12.58         2.95 o                         
  -2   1  14         18.99          7.91         2.57 o                         
  -1   1  14         16.87         21.47         2.60 o                         
   0   1  14        301.40        317.95         9.27 o                         
   1   1  14          8.57          7.83         4.23 o                         
   2   1  14         12.88         10.36         2.69 o                         
   3   1  14          0.74          2.01         1.70 o                         
   4   1  14          6.76          3.82         2.05 o                         
  -6   2  14          1.46          2.80         2.75 o                         
  -5   2  14         98.56        118.15         7.16 o                         
  -4   2  14          5.65          5.36         1.74 o                         
  -3   2  14          5.57          5.52         1.74 o                         
  -2   2  14          5.14          6.62         1.81 o                         
  -1   2  14         32.70         39.79         4.62 o                         
   0   2  14         18.40         24.91         3.81 o                         
   1   2  14          1.48          2.44         1.45 o                         
   2   2  14         55.52         89.88         7.22 o                         
   3   2  14          2.35         -0.94         1.53 o                         
   4   2  14          1.02          0.28         1.67 o                         
  -6   3  14         43.64         62.07         5.96 o                         
  -5   3  14          0.00          1.74         1.68 o                         
  -4   3  14          3.79          1.34         1.54 o                         
  -3   3  14          6.80          5.26         1.72 o                         
  -2   3  14          2.40          2.94         1.96 o                         
  -1   3  14          6.93          9.57         5.86 o                         
   0   3  14          5.84          7.47         2.57 o                         
   1   3  14          2.97          5.32         2.08 o                         
   2   3  14         35.74         53.84         5.33 o                         
   3   3  14          3.88          2.92         2.37 o                         
   4   3  14          1.46          2.24         1.99 o                         
  -5   4  14          0.84          0.61         1.41 o                         
  -4   4  14         14.16         15.77         2.71 o                         
  -3   4  14          0.56          3.05         3.33 o                         
  -2   4  14         13.53         13.77         3.16 o                         
  -1   4  14        107.31        105.05         6.75 o                         
   0   4  14         44.47         58.97         5.58 o                         
   1   4  14         86.24         76.76         9.72 o                         
   2   4  14         13.99         13.88         3.03 o                         
   3   4  14         30.53         41.45         5.59 o                         
  -4   5  14         17.07         23.43         5.92 o                         
  -3   5  14         15.20          7.63        12.42 o                         
  -2   5  14          7.59          9.39         5.16 o                         
  -1   5  14         43.78         48.13         7.06 o                         
   0   5  14         22.32         23.50         5.73 o                         
   1   5  14        251.68        334.06        19.31 o                         
   2   5  14         84.79         97.30         7.35 o                         
  -2   6  14          6.17          3.08         4.29 o                         
  -1   6  14          5.50         12.38         4.66 o                         
   0   6  14          1.42          3.20         3.00 o                         
  -5   1  15         67.60         59.49         7.12 o                         
  -4   1  15         11.99         14.92         2.65 o                         
  -3   1  15          1.74          2.56         1.49 o                         
  -2   1  15         11.00          7.47         3.13 o                         
  -1   1  15         15.63         12.22         1.98 o                         
   0   1  15         52.96         55.65         4.33 o                         
   1   1  15         11.88         14.33         3.11 o                         
   2   1  15        194.47        223.05        10.24 o                         
   3   1  15        120.18        132.08        10.92 o                         
  -5   2  15         34.39         37.49         7.29 o                         
  -4   2  15         68.01         84.54         6.75 o                         
  -3   2  15          0.18          0.35         1.31 o                         
  -2   2  15          6.95          5.86         1.90 o                         
  -1   2  15          8.22          9.94         5.39 o                         
   0   2  15         13.68         13.71         3.21 o                         
   1   2  15          0.01          1.05         1.47 o                         
   2   2  15         16.57         19.13         3.40 o                         
   3   2  15          7.23          4.22         3.03 o                         
  -4   3  15          1.54          2.76         1.63 o                         
  -3   3  15         14.52         14.57         2.60 o                         
  -2   3  15         10.50         12.77         3.63 o                         
  -1   3  15          5.01          3.96         2.46 o                         
   0   3  15         11.51          9.54         2.70 o                         
   1   3  15         35.90         31.69         6.66 o                         
   2   3  15         17.34          0.00         2.06 o                         
  -3   4  15          1.41          2.42         2.19 o                         
  -2   4  15          4.85          0.70         4.79 o                         
  -1   4  15          0.28          2.55         4.49 o                         
   0   4  15          0.32         -2.86         2.60 o                         
   1   4  15         33.36         -0.33         1.73 o                         
   2   4  15         40.74         40.14         7.92 o                         
  -2   5  15          9.52          5.35         6.72 o                         
  -1   5  15          4.48          0.53         2.40 o                         
   0   5  15          4.20          1.26         2.66 o                         
  -4   0  16          6.72          0.80         2.20 o                         
  -3   0  16         35.04         -0.07         2.00 o                         
  -2   0  16          6.12          8.76         2.50 o                         
  -1   0  16         28.52         38.81         4.80 o                         
   0   0  16          3.62          8.85         3.73 o                         
   1   0  16          7.44          4.19         3.00 o                         
   2   0  16        303.22        358.75        19.51 o                         
  -4   1  16          3.48          2.31         2.06 o                         
  -3   1  16         14.83          1.89         4.37 o                         
  -2   1  16         10.25          8.33         3.25 o                         
  -1   1  16          9.01         10.42         2.32 o                         
   0   1  16          0.34          0.54         1.40 o                         
   1   1  16          1.72          5.70         2.86 o                         
  -3   2  16        151.66        166.22         8.89 o                         
  -2   2  16         12.31         11.90         3.20 o                         
  -1   2  16          4.97          3.88         3.73 o                         
   0   2  16          4.07          1.70         1.98 o                         
   1   2  16         33.52         34.28         6.59 o                         
  -2   3  16          3.16          5.46         2.33 o                         
  -1   3  16          1.94          3.28         2.05 o                         
   0   3  16          1.58          1.06         3.06 o                         
                                                                                
